# Supplementary material for: Cdk1 gates cell cycle-dependent tRNA synthesis by regulating RNA polymerase III activity
Source: Nucleic Acids Res. 2018 Sep 22;46(22):11698–711. doi: 10.1093/nar/gky846 (PMC6294503; doi:10.1093/nar/gky846)
Supplement: Supplementary Data [file gky846_supplemental_files.zip]

Archive with 9 entries (9 files):
- Supp Dataset 1.xlsx
- Supp Dataset 2.xlsx
- Supp Dataset 3.xlsx
- Supp Dataset 4.xlsx
- Suppl. Figure_S1.pdf
- Suppl. Figure_S2.pdf
- Suppl.-Table-S2.docx
- Suppl._Table_S1_strains -.docx
- Supplemental Figure Legends.docx
