# Supplementary material for: Cdk1 gates cell cycle-dependent tRNA synthesis by regulating RNA polymerase III activity
Source: Nucleic Acids Res. 2018 Sep 22;46(22):11698–711. doi: 10.1093/nar/gky846 (PMC6294503; doi:10.1093/nar/gky846)
Supplement: Supplementary Data [file gky846_supplemental_files.zip › Supp Dataset 1.xlsx]

## Sheet: Original >1,5fold
Overview of Cdk1-enriched genes in which genes in close proximity to RNAPIII-transcribed genes have been indicated.
List of genes with a > 1.5-fold enrichment of Cdk1
Gene	Chromosome	Start	End	Strand	Control	Sample	Logfold	linear fold		Overlaps/in close proximity to:
YLR035C-A	chrXII	215440	218908	-	0	7	3	8		tA(UGC)L
YAL037C-A	chrI	73426	73519	-	159	736	2.20359	4.60625
YDR524W-C	chrIV	1489395	1489485	+	87	356	2.02035	4.05682
YLR110C	chrXII	369697	370099	-	2412	9080	1.91202	3.76337
YGL008C	chrVII	479914	482671	-	10367	37081	1.83858	3.57658
YMR194C-B	chrXIII	652592	652886	-	914	3182	1.79854	3.47869
YOL109W	chrXV	110296	110638	+	810	2792	1.78404	3.4439
YJL159W	chrX	120444	121686	+	4884	16412	1.74841	3.35988
YOL013W-A	chrXV	301047	301239	+	459	1524	1.7291	3.31522		tP(UGG)O1
YEL033W	chrV	86178	86598	+	562	1846	1.71398	3.28064
YDR077W	chrIV	600790	601807	+	4165	13357	1.68097	3.20643
YDR261C-D	chrIV	987530	992346	-	35	113	1.66297	3.16667
YOL086C	chrXV	159547	160594	-	4190	12502	1.57691	2.9833
YPR159C-A	chrXVI	860309	860411	-	278	831	1.57632	2.98208		tG(GCC)P2
YHR180C-B	chrVIII	466957	467062	-	346	1019	1.55556	2.93948
YLR044C	chrXII	232390	234082	-	7632	22327	1.54853	2.92519
YGR192C	chrVII	882816	883815	-	3532	10130	1.51981	2.86753
YGR138C	chrVII	763766	765611	-	3010	8477	1.49348	2.81568
YMR011W	chrXIII	288077	289703	+	4559	12517	1.4569	2.74518
YKL060C	chrXI	326051	327131	-	4807	13113	1.4476	2.72754
YLR111W	chrXII	370391	370724	+	724	1972	1.44434	2.72138
YMR013W-A	chrXIII	298309	298390	+	227	604	1.4079	2.65351		SNR73 (snR73)
YHR180W-A	chrVIII	466931	467114	+	472	1249	1.40202	2.64271		tT(UGU)H
YDR345C	chrIV	1162951	1164655	-	4846	12678	1.38728	2.61584
YPR092W	chrXVI	718376	718682	+	602	1553	1.36576	2.57711		SNR51 (snR51)
YPR080W	chrXVI	700591	701968	+	420	1066	1.34167	2.53444
YNL031C	chrXIV	575640	576051	-	813	2058	1.33884	2.52948
YPR035W	chrXVI	642204	643317	+	4328	10944	1.33817	2.5283
YBR010W	chrII	256328	256739	+	900	2270	1.33373	2.52053
YDR365W-B	chrIV	1206989	1212258	+	74	188	1.33342	2.52
YDR225W	chrIV	915526	915925	+	1276	3212	1.33116	2.51605
YMR251W-A	chrXIII	774750	774930	+	445	1121	1.33096	2.5157
YAL037C-B	chrI	72326	73301	-	3728	9249	1.31066	2.48056
YDR133C	chrIV	720959	721295	-	880	2184	1.31042	2.48014
YOR072W-B	chrXV	464470	464632	+	250	620	1.30691	2.4741		SUF11 (tP(UGG)O2)
YOL126C	chrXV	81786	82920	-	3710	9049	1.28611	2.4387
YPR108W-A	chrXVI	744172	744385	+	636	1550	1.28383	2.43485		tT(UGU)P
YOL086W-A	chrXV	159172	159445	+	1261	3053	1.27499	2.41997
YJL007C	chrX	422691	423006	-	582	1380	1.24415	2.36878		EMT3 (tM(CAU)J2)
YJL047C-A	chrX	349038	349173	-	311	734	1.2362	2.35577		SNR60 (snR60)
YDR381W	chrIV	1236550	1237997	+	2582	6083	1.23597	2.3554
YPR036W-A	chrXVI	645946	646150	+	647	1525	1.23569	2.35494
YKL216W	chrXI	25215	26160	+	2283	5290	1.21198	2.31655
YDR134C	chrIV	721068	721479	-	1355	3132	1.20819	2.31047
YDR224C	chrIV	914313	914709	-	1085	2508	1.20809	2.31031
YHR174W	chrVIII	451326	452640	+	4103	9429	1.20023	2.29776
YBR068C	chrII	373857	375687	-	4069	9238	1.18271	2.27002
YBR009C	chrII	255370	255682	-	638	1449	1.18217	2.26917
YLR058C	chrXII	257992	259402	-	3943	8948	1.18207	2.26902
YAL003W	chrI	142175	143162	+	2467	5589	1.17951	2.26499
YCR024C-A	chrIII	162940	163063	-	216	490	1.17803	2.26267
YAL038W	chrI	71786	73289	+	5908	13365	1.17758	2.26197
YLR355C	chrXII	838064	839252	-	3989	9007	1.17482	2.25764
YEL021W	chrV	116166	116970	+	11	26	1.16993	2.25
YHR145C	chrVIII	388983	389340	-	405	912	1.16914	2.24877		SUF8 (tP(UGG)H)
YGL102C	chrVII	311507	311936	-	1135	2543	1.16314	2.23944
YLR256W-A	chrXII	651118	652441	+	154	346	1.16267	2.23871
YDR010C	chrIV	465048	465381	-	860	1871	1.1205	2.17422
YKL153W	chrXI	163604	164114	+	1953	4238	1.11729	2.1694		tR(UCU)K
YGR254W	chrVII	1000931	1002245	+	3347	7197	1.1043	2.14994
YLL026W	chrXII	88621	91348	+	7225	15480	1.09923	2.1424
YBR118W	chrII	477664	479041	+	420	899	1.0961	2.13777
YGR164W	chrVII	828629	828965	+	493	1053	1.09329	2.1336		tV(AAC)G2
YNL030W	chrXIV	576727	577039	+	650	1387	1.09228	2.1321
YEL009C	chrV	138917	139763	-	2430	5146	1.08218	2.11724
YDR524C-B	chrIV	1489590	1489791	-	836	1769	1.08045	2.1147
YKL152C	chrXI	163646	164390	-	2693	5639	1.06595	2.09354
YCR012W	chrIII	137743	138994	+	5358	11198	1.06333	2.08976
YCR013C	chrIII	138399	139047	-	2888	6014	1.05799	2.08204
YDR278C	chrIV	1016997	1017315	-	695	1435	1.0449	2.06322		tE(CUC)D
YGL088W	chrVII	345838	346204	+	658	1355	1.04101	2.05766		SNR10 (snR10)
YDR064W	chrIV	579456	580451	+	2100	4312	1.03762	2.05283
YLR414C	chrXII	953349	954141	-	1943	3974	1.03193	2.04475
YLL024C	chrXII	95564	97484	-	2929	5954	1.0232	2.03242
YLR076C	chrXII	283185	283608	-	1335	2709	1.02037	2.02844
YMR122W-A	chrXIII	511313	511568	+	952	1924	1.01431	2.01994
YLR413W	chrXII	951152	953180	+	5127	10291	1.00506	2.00702
YLL067C	chrXII	584	4301	-	0	1	1	2
YLR157C-B	chrXII	476333	481602	-	0	1	1	2
YBL002W	chrII	236494	236890	+	880	1745	0.98684	1.98184
YGL103W	chrVII	310969	311930	+	2529	5013	0.986825	1.98182
YBR078W	chrII	393117	394854	+	4119	8123	0.979546	1.97184
YLR342W-A	chrXII	815809	815983	+	187	368	0.972888	1.96277
YGL055W	chrVII	398630	400163	+	4372	8581	0.972691	1.9625
YDR033W	chrIV	508144	509107	+	2364	4637	0.971663	1.9611
YKL081W	chrXI	282534	284099	+	3555	6950	0.966965	1.95472
YMR304C-A	chrXIII	878778	879129	-	387	755	0.96233	1.94845
YDR050C	chrIV	555724	556471	-	2631	5125	0.961674	1.94757
YGL253W	chrVII	23934	25395	+	3989	7723	0.952959	1.93584
YBL003C	chrII	235396	235795	-	1010	1954	0.951386	1.93373
YHL033C	chrVIII	35252	36023	-	2223	4290	0.948157	1.92941
YHR094C	chrVIII	290915	292628	-	3848	7425	0.948102	1.92933
YMR307C-A	chrXIII	887729	887924	-	479	923	0.944858	1.925
YLR367W	chrXII	855876	857316	+	2443	4699	0.943416	1.92308
YNL285W	chrXIV	96172	96544	+	1112	2136	0.941133	1.92004		SUF6 (tG(UCC)N)
YPL081W	chrXVI	404946	406041	+	2500	4777	0.933902	1.91044
YOL016C	chrXV	294777	296121	-	3370	6434	0.932764	1.90893
YCR024C-B	chrIII	162594	162861	-	477	906	0.924092	1.89749
YJL191W	chrX	73785	74610	+	2132	4017	0.913594	1.88373
YPL144W	chrXVI	280478	280925	+	1031	1943	0.913585	1.88372
YMR316C-A	chrXIII	905659	905971	-	626	1179	0.91225	1.88198
YDR078C	chrIV	602195	602867	-	1357	2552	0.91071	1.87997
YFL031C-A	chrVI	76011	76113	-	170	320	0.908577	1.87719
YAL005C	chrI	139504	141433	-	2601	4882	0.908147	1.87663
YMR186W	chrXIII	632353	634471	+	3666	6870	0.90592	1.87374
YBL005W-A	chrII	221332	222655	+	156	292	0.900136	1.86624
YOR344C	chrXV	977190	978066	-	1756	3277	0.899702	1.86568
YLR249W	chrXII	636781	639916	+	8586	15961	0.894415	1.85886
YNL178W	chrXIV	302681	303404	+	1954	3633	0.89439	1.85882
YPL240C	chrXVI	96495	98625	-	3777	7008	0.891586	1.85521
YDR340W	chrIV	1150875	1151178	+	407	755	0.889817	1.85294		tX(XXX)D
YEL046C	chrV	67628	68792	-	4078	7519	0.882517	1.84359
YNL067W	chrXIV	499681	500257	+	1616	2964	0.874712	1.83364
YMR307W	chrXIII	887001	888681	+	4644	8478	0.868216	1.8254
YGL087C	chrVII	346408	346907	-	1120	2041	0.865197	1.82159
YDL133C-A	chrIV	221723	221801	-	111	203	0.86507	1.82143
YNL042W-B	chrXIV	547113	547371	+	527	954	0.854963	1.80871		tP(UGG)N1
YCL018W	chrIII	91323	92418	+	4	8	0.847997	1.8
YLR075W	chrXII	282927	283593	+	2141	3849	0.8459	1.79739
YLR342W	chrXII	809996	815627	+	11618	20836	0.842662	1.79336
YLR167W	chrXII	498948	499407	+	1498	2682	0.839847	1.78986
YEL034C-A	chrV	85612	86215	-	2224	3980	0.839326	1.78921
YEL034W	chrV	85675	86149	+	1994	3567	0.838727	1.78847
YKL096W	chrXI	260775	261495	+	2124	3795	0.837017	1.78635
YNL192W	chrXIV	276502	279898	+	6119	10915	0.834841	1.78366
YPL061W	chrXVI	432584	434087	+	4820	8595	0.834333	1.78303
YPR158W-B	chrXVI	844704	849976	+	26	47	0.830075	1.77778
YMR316W	chrXIII	904822	905833	+	1938	3433	0.824577	1.77102
YOR153W	chrXV	619840	624376	+	8245	14454	0.809802	1.75297
YLR285C-A	chrXII	708169	708340	-	214	374	0.802554	1.74419
YKL096W-A	chrXI	258896	259175	+	905	1577	0.800514	1.74172
YLR029C	chrXII	201976	202591	-	1603	2781	0.794448	1.73441
YMR291W	chrXIII	852628	854389	+	4208	7291	0.792837	1.73248
YER073W	chrV	304026	305589	+	3773	6500	0.784567	1.72258
YPL062W	chrXVI	431891	432296	+	1018	1752	0.782672	1.72031
YDR399W	chrIV	1270060	1270726	+	1903	3270	0.780698	1.71796
YJL158C	chrX	122260	122944	-	2065	3536	0.775686	1.712
YPL057C	chrXVI	451905	453054	-	2502	4283	0.7753	1.71155
YOR063W	chrXV	444687	445851	+	3991	6815	0.771814	1.70741
YDR072C	chrIV	589759	591343	-	3470	5917	0.769758	1.70498
YDL075W	chrIV	322225	322988	+	1178	2009	0.769632	1.70483
YML123C	chrXIII	24037	25801	-	5137	8745	0.767416	1.70222
YBL005W-B	chrII	221332	226601	+	467	795	0.76626	1.70085
YOR235W	chrXV	779870	780185	+	454	771	0.762734	1.6967
YDR276C	chrIV	1013472	1013640	-	456	774	0.762002	1.69584
YIL053W	chrIX	255112	255865	+	2602	4413	0.761911	1.69574
YPL004C	chrXVI	550628	551654	-	2532	4285	0.758785	1.69206
YDL070W	chrIV	331024	332941	+	3232	5439	0.750733	1.68265
YDL055C	chrIV	355673	356759	-	3143	5256	0.741639	1.67207
YNL032W	chrXIV	574506	575352	+	1877	3138	0.741108	1.67146
YHR030C	chrVIII	168882	170337	-	3255	5435	0.739445	1.66953
YJR009C	chrX	453675	454674	-	2426	4047	0.738035	1.6679
YHR214C-B	chrVIII	543963	549346	-	104	174	0.736966	1.66667
YKR042W	chrXI	519168	520266	+	3680	6133	0.73673	1.6664
YNL017C	chrXIV	602138	602477	-	1031	1714	0.732766	1.66182		tI(AAU)N2
YLR340W	chrXII	805886	806825	+	2978	4939	0.729683	1.65827
YHR021C	chrVIII	147863	148662	-	1289	2133	0.726189	1.65426
YBL001C	chrII	237154	237469	-	952	1574	0.724804	1.65268
YER158W-A	chrV	491481	491697	+	343	565	0.718393	1.64535
YGR055W	chrVII	599420	601145	+	3388	5558	0.713966	1.64031
YGL037C	chrVII	427302	427953	-	2074	3400	0.712848	1.63904
YBR158W	chrII	556542	558192	+	2804	4580	0.707662	1.63316
YAR009C	chrI	160597	164188	-	113	185	0.706269	1.63158
YJR027W	chrX	472752	478021	+	77	126	0.703282	1.62821
YPL198W	chrXVI	173150	174701	+	1816	2950	0.699646	1.62411
YGL076C	chrVII	364337	365999	-	2104	3408	0.695528	1.61948
YNL069C	chrXIV	493956	495002	-	2026	3264	0.687737	1.61075
YPL250W-A	chrXVI	75701	75989	+	614	989	0.686842	1.60976
YJR045C	chrX	519630	521595	-	5331	8561	0.683271	1.60578
YOR302W	chrXV	882762	882840	+	135	217	0.680721	1.60294
YOL120C	chrXV	93394	94402	-	1993	3186	0.676534	1.59829
YAL040C	chrI	65778	67521	-	3462	5533	0.6763	1.59804
YFR032C-A	chrVI	223245	223759	-	1187	1896	0.675185	1.5968
YOR369C	chrXV	1028191	1028623	-	1458	2328	0.674731	1.5963
YKR080W	chrXI	590036	590999	+	2308	3664	0.666545	1.58727
YLR286C	chrXII	708449	710138	-	4117	6533	0.666023	1.58669
YLR198C	chrXII	547287	547647	-	314	496	0.657894	1.57778
YJL188C	chrX	76200	76509	-	891	1402	0.653399	1.57287
YMR120C	chrXIII	507500	509279	-	4455	6998	0.6514	1.57069
YGL189C	chrVII	148234	148972	-	1587	2491	0.650093	1.56927
YDR433W	chrIV	1329592	1330033	+	880	1377	0.645362	1.56413
YER072W	chrV	302803	303193	+	1225	1911	0.641124	1.55954
YMR145C	chrXIII	554791	556474	-	3276	5107	0.640383	1.55874
YJR129C	chrX	663990	665010	-	3212	5001	0.638584	1.5568
YKL068W-A	chrXI	308849	309086	+	502	781	0.63661	1.55467		tV(AAC)K1
YPR133W-A	chrXVI	797552	797705	+	303	471	0.634716	1.55263
YCL064C	chrIII	15797	16880	-	2004	3112	0.634703	1.55262
YLR339C	chrXII	805783	806335	-	1521	2359	0.632819	1.55059
YLR300W	chrXII	728956	730303	+	3810	5869	0.623191	1.54028
YFL031W	chrVI	75176	76145	+	2289	3526	0.623094	1.54017
YGR051C	chrVII	592909	593233	-	771	1188	0.623076	1.54016
YLR257W	chrXII	658827	659793	+	2246	3456	0.62152	1.5385		ARS1220
YLR359W	chrXII	844280	845729	+	3373	5188	0.620997	1.53794
YFL039C	chrVI	53259	54695	-	3597	5527	0.619562	1.53641
YCL005W-A	chrIII	107022	107417	+	1108	1702	0.618819	1.53562
YHR156C	chrVIII	411386	412409	-	1627	2496	0.617095	1.53378
YLR399W-A	chrXII	920868	920973	+	237	364	0.616935	1.53361
YPL142C	chrXVI	282684	283002	-	830	1272	0.615312	1.53189
YPL131W	chrXVI	303119	304013	+	2681	4105	0.614424	1.53095
YPR149W	chrXVI	829913	830435	+	1660	2539	0.612776	1.5292
YER081W	chrV	322681	324091	+	3488	5306	0.605083	1.52107
YDR432W	chrIV	1328775	1330020	+	2656	4035	0.603128	1.51901
YNL065W	chrXIV	503724	505485	+	3409	5168	0.600113	1.51584
YGL031C	chrVII	437471	438402	-	1569	2377	0.598984	1.51465
YHL048C-A	chrVIII	5661	5796	-	206	312	0.596532	1.51208		ARS801
YPR044C	chrXVI	654520	654874	-	847	1280	0.595134	1.51061
YFL034C-A	chrVI	64241	64931	-	1269	1917	0.594774	1.51024
YPL143W	chrXVI	282120	282969	+	1528	2306	0.59343	1.50883
YKL164C	chrXI	141798	142824	-	2682	4026	0.585858	1.50093
