# Supplementary material for: Cdk1 gates cell cycle-dependent tRNA synthesis by regulating RNA polymerase III activity
Source: Nucleic Acids Res. 2018 Sep 22;46(22):11698–711. doi: 10.1093/nar/gky846 (PMC6294503; doi:10.1093/nar/gky846)
Supplement: Supplementary Data [file gky846_supplemental_files.zip › Supp Dataset 2.xlsx]

## Sheet: Sheet1
Experiment	1	1	1	2	2	2	3	3	3
tiM	inputs	Ips	%	inputs	Ips	%	inputs	Ips	%	average	stdev	SQR			Normalised	Normalised	Normalised	average	stdev	SQR
CDK1 0	259846	32.376	0.0124597	93478.1	103.748	0.110986	806590	101.204	0.0125472	0.045331	0.056859	0.0328276	CDK1	0	1	1	1	1	0	0
CDK1 20	225538	62.292	0.0276193	110337	106.519	0.0965403	606234	109.233	0.0180182	0.0473926	0.042833	0.0247296	cdk1-as1	20	2.2167	0.869842	1.43604	1.50753	0.676269	0.390444
CDK1 40	223176	89.5417	0.0401216	210395	184.24	0.0875687	575173	183.877	0.0319691	0.0532198	0.030025	0.017335		40	3.22012	0.789006	2.54791	2.18568	1.25538	0.724795
CDK1 60	211218	254.633	0.120555	157806	1586.35	1.00525	581174	546.557	0.0940436	0.406617	0.518604	0.299416		60	9.67562	9.05748	7.49519	8.74276	1.12376	0.648806	0.00694852
CDK1 80	355144	92.0815	0.025928	182246	177.773	0.0975459	970069	466.877	0.0481283	0.0572007	0.0366608	0.0211661		80	2.08095	0.878902	3.83578	2.26521	1.48703	0.858534
CDK1 100	207520	45.7743	0.0220578	235026	188.646	0.0802664	569946	216.769	0.0380333	0.0467858	0.0300751	0.0173639		100	1.77034	0.723211	3.03122	1.84159	1.15565	0.667216
CDK1 120	218459	41.5785	0.0190326	108462	98.5178	0.0908315	543385	205.283	0.0377785	0.0492142	0.0372405	0.0215008		120	1.52754	0.818404	3.01091	1.78562	1.11881	0.645944
cdk1-as1 0	305440	143.288	0.046912	74575.8	138.763	0.18607	380965	283.061	0.0743011	0.102428	0.0737198	0.0425621			1	1	1	1	0	0
cdk1-as1 20	338551	109.515	0.0323481	74273.1	147.058	0.197997	952872	46.6275	0.00489336	0.0784128	0.104469	0.0603151			0.689549	1.0641	0.0658586	0.606501	0.504274	0.291143
cdk1-as1 40	299099	211.065	0.070567	228194	255.25	0.111857	778393	311.445	0.0400113	0.0741451	0.0360561	0.020817			1.50424	0.601153	0.538503	0.8813	0.540393	0.311996
cdk1-as1 60	334536	167.463	0.0500582	263211	263.295	0.100032	885992	427.397	0.0482394	0.0661099	0.0293915	0.0169692			1.06707	0.537603	0.649242	0.751304	0.279097	0.161137
cdk1-as1 80	279909	159.235	0.0568881	226031	267.971	0.118555	753414	464.495	0.061652	0.0790317	0.034311	0.0198095			1.21266	0.637152	0.82976	0.893189	0.292949	0.169134
cdk1-as1 100	209668	88.4279	0.0421753	242533	220.138	0.0907663	526612	175.377	0.0333029	0.0554148	0.030935	0.0178603			0.89903	0.487806	0.448216	0.611684	0.249635	0.144127
cdk1-as1 120	217658	71.5982	0.0328948	85149.2	101.486	0.119186	526612	175.377	0.0333029	0.0617947	0.049703	0.028696			0.701203	0.640544	0.448216	0.596654	0.132081	0.0762569

## Sheet: Sheet2
Experiment	1	1	1	2	2	2	3	3	3	4	4	4
tW	inputs	Ips	%	inputs	Ips	%	inputs	Ips	%	inputs	Ips	%			Normalised	Normalised	Normalised	Normalised	average	stdev	SQR	Pvalue
RUB1-G1	85120	2792.5	3.28067	281690	1698.18	0.602856	192345	65065.2	33.8274	192859	6167.43	3.19789			1	1	1	1	1	0	0
RUB1-S	201295	4124.68	2.04908	217591	1664.99	0.765193	192345	66138.7	34.3855	258730	8138.7	3.14563			0.624591	1.26928	1.0165	0.983658	0.973507	0.265314	0.153179	0.854478
CDK1-G1	82549.3	1682.52	2.0382	132819	802.116	0.603918	65850.3	41173.9	62.5266	37563.7	2139.25	5.69498			1	1	1	1	1	0	0
CDK1-S	159761	5663.31	3.54485	213449	2118.49	0.992502	65850.3	102416	155.528	29082.3	3531.37	12.1427			1.73921	1.64344	2.4874	2.13218	2.00055	0.387374	0.22365	0.0140721
														RUB1-G1	1
														RUB1-S	0.973507
														CDK1-G1	1
														CDK1-S	2.00055

## Sheet: Sheet3
Experiment	1	1	1	2	2	2	3	3	3
tW	inputs	Ips	%	inputs	Ips	%	inputs	Ips	%	average	stdev	SQR			Normalised	Normalised	Normalised	average	stdev	SQR	Pvalue
CDK1 0	279014	68.0257	0.0243808	44113.1	87.5167	0.198391	80877880	36.5191	4.51534e-05	0.0742724	0.108177	0.0624558	CDK1	0	1	1	1	1	0	0
CDK1 20	207238	49.4139	0.023844	57379.5	78.5508	0.136897	106437480	33.9019	3.18515e-05	0.0535909	0.0731209	0.0422164	cdk1-as1	20	0.977984	0.690034	0.705406	0.791141	0.161993	0.0935267
CDK1 40	217569	70.3899	0.032353	105338	121.303	0.115156	103986240	83.2433	8.00522e-05	0.0491964	0.0593582	0.0342705		40	1.32699	0.580449	1.77289	1.22678	0.602506	0.347857
CDK1 60	216853	396.991	0.183069	75733.5	911.837	1.20401	10589920	30.2732	0.000285868	0.462454	0.648675	0.374512		60	7.50876	6.06885	6.33104	6.63622	0.766933	0.442789	0.00611533
CDK1 80	319262	223.519	0.0700112	82591.1	105.499	0.127736	70113160	16.5905	2.36625e-05	0.0659236	0.0639542	0.036924		80	2.87157	0.643858	0.524048	1.34649	1.32212	0.763324
CDK1 100	196620	85.2055	0.0433351	116793	134.275	0.114969	111560440	76.1998	6.83036e-05	0.0527907	0.0580308	0.0335041		100	1.77743	0.579504	1.5127	1.28988	0.62928	0.363315
CDK1 120	248652	79.84	0.0321092	120488	129.485	0.107467	117173640	79.7681	6.80769e-05	0.0465482	0.0551364	0.031833		120	1.31699	0.541694	1.50768	1.12212	0.511627	0.295388
cdk1-as1 0	143613	91.6571	0.0638225	35659.2	82.2171	0.230564	166473040	79.9293	4.80133e-05	0.0981448	0.119029	0.0687214			1	1	1	1	0	0
cdk1-as1 20	331404	22.3963	0.00675801	39548.1	81.6499	0.206457	66456840	55.3615	8.33044e-05	0.0710994	0.117271	0.0677062			0.105888	0.895444	1.73503	0.912119	0.814697	0.470366
cdk1-as1 40	295680	128.031	0.0433004	112300	154.856	0.137894	77664240	52.097	6.70797e-05	0.0604206	0.0704906	0.0406978			0.678451	0.598075	1.39711	0.89121	0.439958	0.25401
cdk1-as1 60	318781	135.491	0.0425029	120798	169.724	0.140503	71327360	39.915	5.59602e-05	0.0610205	0.0720311	0.0415872			0.665954	0.609387	1.16551	0.813618	0.30606	0.176704
cdk1-as1 80	277659	173.126	0.0623521	102806	220.828	0.214801	81897840	36.0339	4.39986e-05	0.0923991	0.110487	0.0637894			0.976961	0.931634	0.916382	0.941659	0.0315091	0.0181918
cdk1-as1 100	195551	62.5832	0.0320035	127667	145.199	0.113732	110796080	97.3155	8.7833e-05	0.0486079	0.0586136	0.0338406			0.501445	0.49328	1.82935	0.941357	0.769032	0.444001
cdk1-as1 120	251762	72.547	0.0288157	119425	168.248	0.140882	124457000	98.0662	7.87953e-05	0.056592	0.0743975	0.0429534			0.451498	0.61103	1.64111	0.901213	0.645716	0.372805

## Sheet: Sheet6
Experiment	1	1	1	2	2	2	3	3	3
tiM	inputs	Ips	%	inputs	Ips	%	inputs	Ips	%	average	stdev	SQR			Normalised	Normalised	Normalised	average	stdev	SQR
CDK1 0	241500	6210.11	2.57147	156271	2894.61	1.8523	223863	15405.3	6.88156	3.76845	2.71991	1.57034	CDK1	0	1	1	1	1	0	0
CDK1 20	250044	11651	4.65959	141293	4713.49	3.33597	254147	12980.4	5.10742	4.36766	0.921101	0.531798	cdk1-as1	20	1.81203	1.80099	0.74219	1.45174	0.61451	0.354787
CDK1 40	302874	13446.2	4.43952	200452	9091.94	4.53572	487140	32795.4	6.73223	5.23582	1.29682	0.74872		40	1.72645	2.44869	0.9783	1.71781	0.735232	0.424487
CDK1 60	447276	21097.1	4.71679	176793	3835.7	2.1696	644090	66119.7	10.2656	5.71733	4.1397	2.39006		60	1.83428	1.1713	1.49175	1.49911	0.331551	0.191421
CDK1 80	340799	12658.3	3.71431	223354	11264.4	5.04328	521925	28532	5.46669	4.74143	0.914357	0.527904		80	1.44443	2.72271	0.794396	1.65384	0.981064	0.566418
CDK1 100	407053	18285.2	4.49209	219728	8044.4	3.66108	382839	15012.7	3.92141	4.02486	0.425055	0.245406		100	1.74689	1.9765	0.569843	1.43108	0.754635	0.435689
CDK1 120	370713	15270.9	4.11933	297041	6347.18	2.1368	274639	10786.4	3.92749	3.39454	1.09345	0.631303		120	1.60193	1.15359	0.570727	1.10875	0.517064	0.298527
cdk1-as1 0	130230	3938.65	3.02437	75417.4	3762.81	4.98932	39019	3349.69	8.58476	5.53282	2.81975	1.62799			1	1	1	1	0	0
cdk1-as1 20	117544	8061.96	6.85865	75687	5711.73	7.54651	19073.7	3373.55	17.687	10.6974	6.06293	3.50043			2.26779	1.51253	2.06028	1.94687	0.390192	0.225278
cdk1-as1 40	125336	8357.1	6.66778	108852	5617.04	5.16023	27862.8	5416.65	19.4405	10.4228	7.84579	4.52977			2.20468	1.03426	2.26453	1.83449	0.693669	0.40049
cdk1-as1 60	210679	13930.8	6.61234	163143	7974.27	4.88791	66279.9	6883.29	10.3852	7.29514	2.81153	1.62324			2.18635	0.979675	1.20972	1.45858	0.640675	0.369894
cdk1-as1 80	198427	10504.6	5.29395	148241	8798.41	5.93519	58300.9	10712.9	18.3751	9.86809	7.37429	4.25755			1.75043	1.18958	2.14044	1.69348	0.477981	0.275962
cdk1-as1 100	185440	8650.98	4.66511	148457	5530.9	3.72558	145882	6782.77	4.6495	4.34673	0.537987	0.310607			1.5425	0.746712	0.5416	0.943605	0.528703	0.305247
cdk1-as1 120	176306	5351.85	3.03555	125485	2557.44	2.03804	168253	3854.76	2.29105	2.45488	0.518539	0.299379			1.00369	0.408481	0.266874	0.559683	0.390989	0.225738

## Sheet: Sheet7
Experiment	1	1	1	2	2	2	3	3	3
tW	inputs	Ips	%	inputs	Ips	%	inputs	Ips	%	average	stdev	SQR			Normalised	Normalised	Normalised	average	stdev	SQR
CDK1 0	253335	8879.2	3.50494	180628	16635	9.20932	142037	3986.97	2.807	5.1738	3.51228	2.02782	CDK1	0	1	1	1	1	0	0
CDK1 20	296752	14969	5.04419	238085	12684	5.32764	145461	6480.07	4.4549	4.9422	0.445233	0.257055	cdk1-as1	20	1.43917	0.578505	1.58706	1.20158	0.544638	0.314447
CDK1 40	367932	19105	5.19256	443171	35158	7.93331	223226	13894.7	6.2245	6.4501	1.38424	0.79919		40	1.4815	0.861444	2.21749	1.52014	0.678848	0.391933
CDK1 60	449036	28480	6.34247	497822	59595	11.9712	186749	5200.01	2.7845	7.0327	4.63207	2.67433		60	1.80958	1.2999	0.991985	1.36715	0.412925	0.238403
CDK1 80	376711	16720	4.43849	444503	25573	5.7531	225635	16367.2	7.2539	5.8151	1.40871	0.813318		80	1.26635	0.624704	2.58421	1.49175	0.999008	0.576777
CDK1 100	440680	30697	6.96584	312636	17487	5.59335	242156	9107.52	3.761	5.4401	1.6079	0.92832		100	1.98743	0.607358	1.33987	1.31156	0.690473	0.398645
CDK1 120	396178	21993	5.55136	381208	12458	3.26794	339927	12457.6	3.6648	4.1614	1.22001	0.704375		120	1.58387	0.354852	1.3056	1.08144	0.644441	0.372068
cdk1-as1 0	129934	5560.8	4.27968	43456.6	3757.8	8.64727	70284.3	5571.7	7.9274	6.9514	2.34164	1.35195			1	1	1	1	0	0
cdk1-as1 20	117333	9077.5	7.73647	21907.2	3413.9	15.5837	75929.4	8401.19	11.064	11.462	3.93863	2.27397			1.80772	1.80215	1.39573	1.66853	0.236271	0.136411
cdk1-as1 40	174007	11321	6.50619	35022.9	6039.3	17.2439	133821	10552.3	7.8854	10.545	5.84214	3.37296			1.52025	1.99415	0.994701	1.50303	0.499945	0.288644
cdk1-as1 60	226578	17453	7.70291	66817.5	6999.4	10.4755	174569	12034.2	6.8937	8.3573	1.87843	1.08451			1.79988	1.21142	0.869603	1.29363	0.470557	0.271676
cdk1-as1 80	204508	13581	6.64086	58307.9	10575	18.1367	158798	13963.1	8.793	11.19	6.11133	3.52838			1.55172	2.09739	1.10919	1.5861	0.494994	0.285785
cdk1-as1 100	199973	11424	5.71273	134793	7727.4	5.73277	166988	8576	5.1357	5.5271	0.339088	0.195773			1.33485	0.662958	0.647843	0.881884	0.392354	0.226525
cdk1-as1 120	184764	7386.9	3.99802	184764	2392.9	1.29512	135967	2392.92	1.7599	2.351	1.44515	0.834359			0.934188	0.149772	0.222007	0.435322	0.433537	0.250303

## Sheet: Sheet8
Experiment	1	1	1	2	2	2	3	3	3
tiM	inputs	Ips	%	inputs	Ips	%	inputs	Ips	%	average	stdev	SQR			Normalised	Normalised	Normalised	average	stdev	SQR
CDK1 0	47892.6	9571.55	19.9855	597456	195763	32.7661	47892.6	9571.55	19.9855	24.2457	7.37888	4.2602	CDK1	0	1	1	1	1	0	0
CDK1 20	48603.9	10187.1	20.9594	615676	147264	23.9191	48603.9	10187.1	20.9594	21.946	1.70874	0.98654	cdk1-as1	20	1.04873	0.729995	1.04873	0.942488	0.184024	0.106247
CDK1 40	66754.5	10597.9	15.8759	587425	311027	52.9475	66754.5	11273.6	16.8882	28.5705	21.1171	12.192		40	0.794374	1.61592	0.845024	1.08511	0.460398	0.265811
CDK1 60	93763.4	11698.9	12.4771	1.11763e+06	520998	46.6161	93763.4	11698.9	12.4771	23.8568	19.7102	11.3797		60	0.624309	1.4227	0.624309	0.890438	0.460949	0.266129
CDK1 80	94634.6	15798.9	16.6946	1040472	464395	44.6331	94634.6	15798.9	16.6946	26.0075	16.1303	9.31281		80	0.83534	1.36217	0.83534	1.01095	0.304168	0.175611
CDK1 100	120024	24542.9	20.4483	840853	289433	34.4214	120024	24542.9	20.4483	25.106	8.06738	4.6577		100	1.02316	1.05052	1.02316	1.03228	0.0157969	0.00912036
CDK1 120	52785.3	10161.1	19.2499	912115	205953	22.5797	460731	105330	22.8615	21.5637	2.00876	1.15976		120	0.963197	0.689119	1.14391	0.932075	0.228986	0.132205
cdk1-as1 0	18654.4	3321.58	17.8059	183418	73722.7	40.1939	39738.7	23687.1	59.607	39.2023	20.9182	12.0771			1	1	1	1	0	0
cdk1-as1 20	13268	1616.26	12.1816	204785	105665	51.5979	74527.6	24107.3	32.3468	32.0421	19.7099	11.3795			0.684133	1.28373	0.542668	0.836842	0.393423	0.227143
cdk1-as1 40	19690.8	2206.67	11.2066	187370	112120	59.8388	29465.6	18062.8	61.3013	44.1155	28.5094	16.4599			0.629375	1.48875	1.02842	1.04885	0.430054	0.248292
cdk1-as1 60	23487.6	6277.45	26.7267	293375	139375	47.5076	65991.6	22397.5	33.9399	36.058	10.5511	6.0917			1.501	1.18196	0.569394	1.08412	0.473447	0.273345
cdk1-as1 80	34909.6	5006.43	14.3411	415770	226925	54.5794	75283	30124.9	40.0155	36.312	20.3732	11.7625			0.805414	1.3579	0.671322	0.94488	0.363919	0.210108
cdk1-as1 100	48227.5	4563.71	9.46288	441166	202250	45.8444	73903.2	32258.4	43.6496	32.9856	20.4008	11.7784			0.531446	1.14058	0.732289	0.801439	0.3104	0.17921
cdk1-as1 120	73528.5	4372.53	5.94671	285756	143169	50.1019	278358	100986	36.2791	30.7759	22.5861	13.0401			0.333974	1.24651	0.608638	0.729706	0.468158	0.270291

## Sheet: Sheet9
Experiment	1	1	1	2	2	2	3	3	3
tW	inputs	Ips	%	inputs	Ips	%	inputs	Ips	%	average	stdev	SQR			Normalised	Normalised	Normalised	average	stdev	SQR
CDK1 0	541861	194638	35.9203	50802.2	10094	19.8691	49620.9	10224.1	20.6044	25.4646	9.06238	5.23217	CDK1	0	1	1	1	1	0	0
CDK1 20	520925	206275	39.5978	43885.4	9366.14	21.3423	42606.8	10082.7	23.6646	28.2016	9.93752	5.73743	cdk1-as1	20	1.10238	1.07414	1.14852	1.10835	0.0375474	0.021678
CDK1 40	645031	419799	65.082	61896.8	12168.5	19.6593	61896.8	12168.5	19.6593	34.8002	26.2248	15.1409		40	1.81184	0.989439	0.954132	1.2518	0.485328	0.280204
CDK1 60	1.03983e+06	578816	55.6648	81577	12595.6	15.4402	81577	12595.6	15.4402	28.8484	23.2237	13.4082		60	1.54967	0.777094	0.749364	1.02538	0.454266	0.262271
CDK1 80	962691	586999	60.9748	84925.5	15109.3	17.7912	84925.5	15109.3	17.7912	32.1857	24.932	14.3945		80	1.6975	0.895421	0.863468	1.15213	0.472575	0.272841
CDK1 100	789920	379524	48.0458	112867	20576.3	18.2305	112867	22914.4	20.3021	28.8595	16.6481	9.6118		100	1.33757	0.91753	0.985331	1.08014	0.225499	0.130192
CDK1 120	909174	310074	34.105	409601	147107	35.9146	47236.8	9267.43	19.6191	29.8796	8.9318	5.15678		120	0.949464	1.80756	0.952181	1.2364	0.494641	0.285581
cdk1-as1 0	158052	71964.8	45.5325	31712	28248.4	89.078	16508.6	3022.77	18.3103	50.9736	35.6962	20.6092			1	1	1	1	0	0
cdk1-as1 20	180662	117165	64.8533	74047.6	31160.9	42.0822	12602.1	1598.97	12.6882	39.8746	26.1525	15.0992			1.42433	0.47242	0.692952	0.863234	0.498277	0.287681
cdk1-as1 40	203550	132828	65.256	29789.9	20765.7	69.707	16882.4	3738.76	22.1459	52.3696	26.2689	15.1664			1.43317	0.782539	1.20948	1.14173	0.330566	0.190852
cdk1-as1 60	277404	181360	65.3775	70248.8	31218.5	44.4399	21606.7	6283.03	29.079	46.2988	18.2205	10.5196			1.43584	0.498888	1.58812	1.17428	0.589846	0.340548
cdk1-as1 80	405809	220528	54.3427	73254.2	39657.8	54.1372	30951.4	4553.77	14.7126	41.0642	22.8214	13.1759			1.19349	0.607751	0.803516	0.868254	0.298189	0.17216
cdk1-as1 100	257795	229858	89.163	81954.3	39806.3	48.5713	42105.9	3610.21	8.57411	48.7695	40.2948	23.2642			1.95823	0.545267	0.468267	0.990587	0.838885	0.48433
cdk1-as1 120	404772	210578	52.0239	272634	137638	50.4846	22537.3	4056.15	17.9974	40.1687	19.2163	11.0945			1.14257	0.566747	0.982913	0.897409	0.29728	0.171635

## Sheet: Sheet10
Experiment	1	1	1	2	2	2	3	3	3
tiM	inputs	Ips	%	inputs	Ips	%	inputs	Ips	%	average	stdev	SQR			Normalised	Normalised	Normalised	average	stdev	SQR
CDK1 0	355494	281.947	0.0793	440169	1871.24	0.42512	397527	806.536	0.202888	0.235772	0.175233	0.101171	CDK1	0	1	1	1	1	0	0
CDK1 20	302378	304.434	0.1007	347563	1535.34	0.44174	362836	856.765	0.23613	0.259518	0.171731	0.099149	cdk1-as1	20	1.26943	1.03911	1.16384	1.15746	0.115291	0.066563
CDK1 40	411242	477.991	0.1162	398284	2320.38	0.58259	407386	1165.55	0.286104	0.32831	0.236029	0.136271		40	1.4655	1.37043	1.41015	1.41536	0.04775	0.027568
CDK1 60	120061	321.216	0.2675	233706	6387.82	2.73328	196726	2556.58	1.29956	1.43346	1.23831	0.714938		60	3.37333	6.42946	6.40531	5.4027	1.75752	1.01471	0.049229
CDK1 80	363520	298.345	0.0821	633773	3248.79	0.51261	286327	653	0.228061	0.274248	0.218954	0.126413		80	1.0348	1.20581	1.12407	1.12156	0.085534	0.049383
CDK1 100	301609	296.142	0.0982	550324	2146.98	0.39013	182734	398.764	0.218221	0.235513	0.146738	0.084719		100	1.238	0.917701	1.07557	1.07709	0.160153	0.092465
CDK1 120	233115	307.556	0.1319	441381	4831.53	1.09464	116325	499.765	0.429629	0.552068	0.492895	0.284573		120	1.66348	2.57491	2.11756	2.11865	0.455716	0.263107
cdk1-as1 0	161762	306.352	0.1894	124276	552.497	0.44457	206142	425.789	0.206551	0.280169	0.142635	0.08235			1	1	1	1	0	0
cdk1-as1 20	54355	128.62	0.2366	108270	602.76	0.55672	106152	274.648	0.258731	0.350693	0.178765	0.10321			1.24947	1.25226	1.25262	1.25145	0.001725	0.000996
cdk1-as1 40	56012	184.743	0.3298	136844	447.856	0.32727	167534	428.564	0.255807	0.304303	0.042018	0.024259			1.74158	0.736159	1.23847	1.23873	0.502709	0.290239
cdk1-as1 60	59059	98.9131	0.1675	159882	447.147	0.27967	110039	533.864	0.485159	0.310772	0.161105	0.093014			0.884354	0.629086	2.34885	1.28743	0.928037	0.535802
cdk1-as1 80	228544	295.768	0.1294	170105	1225.99	0.72073	126968	301.746	0.237655	0.362599	0.314836	0.181771			0.683339	1.62118	1.15059	1.1517	0.468921	0.270732
cdk1-as1 100	209957	281.458	0.1341	214396	914.87	0.42672	124998	215.87	0.172699	0.244491	0.158993	0.091795			0.707846	0.959846	0.836105	0.834599	0.126007	0.07275
cdk1-as1 120	169841	250.238	0.1473	214519	573.835	0.2675	177987	253.036	0.142166	0.185667	0.070915	0.040943			0.777979	0.601699	0.688283	0.68932	0.088144	0.05089

## Sheet: Sheet11
Experiment	1	1	1	2	2	2	3	3	3
tW	inputs	Ips	%	inputs	Ips	%	inputs	Ips	%	average	stdev	SQR			Normalised	Normalised	Normalised	average	stdev	SQR	Pvalue
CDK1 0	327096	179.92	0.055	379190	1849.9	0.48786	327096	179.917	0.055	0.1993	0.24991	0.144286	CDK1	0	1	1	1	1	0	0
CDK1 20	376112	238.2	0.06333	334224	1496	0.44761	376112	238.197	0.0633	0.1914	0.221863	0.128093	cdk1-as1	20	1.15139	0.917492	1.15139	1.07342	0.135038	0.077964
CDK1 40	418329	281.23	0.06723	426291	2255.3	0.52906	418329	281.232	0.0672	0.2212	0.266638	0.153944		40	1.22222	1.08445	1.22222	1.17629	0.079543	0.045924
CDK1 60	185335	166.34	0.08975	407819	2716.8	0.66619	185335	186.953	0.1009	0.2856	0.329642	0.190319		60	1.63169	1.36553	1.83391	1.61037	0.234916	0.135629	0.045996
CDK1 80	406090	165.87	0.04085	516998	2545.1	0.49228	406090	165.874	0.0408	0.1913	0.260634	0.150477		80	0.742604	1.00905	0.742604	0.831421	0.153835	0.088817
CDK1 100	332510	180.28	0.05422	473161	1787.7	0.37783	332510	180.284	0.0542	0.1621	0.186834	0.107869		100	0.985725	0.774452	0.985725	0.915301	0.121979	0.070424
CDK1 120	229670	179.72	0.07825	396446	4582.1	1.15579	229670	179.721	0.0783	0.4374	0.622116	0.359179		120	1.42265	2.36909	1.42265	1.73813	0.546431	0.315482
cdk1-as1 0	165640	161.86	0.09772	118747	484.34	0.40787	165640	161.857	0.0977	0.2011	0.179069	0.103386			1	1	1	1	0	0
cdk1-as1 20	56267	70.587	0.12545	109006	560.74	0.51441	56267	70.5869	0.1254	0.2551	0.224566	0.129653			1.28381	1.2612	1.28381	1.27628	0.013059	0.007539
cdk1-as1 40	71076.2	93.782	0.13195	137176	370.75	0.27027	71076.2	93.7818	0.1319	0.1781	0.079864	0.04611			1.35029	0.662642	1.35029	1.12107	0.397013	0.229216
cdk1-as1 60	63238.7	58.435	0.0924	171085	373.39	0.21825	63238.7	58.4349	0.0924	0.1344	0.072656	0.041948			0.945631	0.535086	0.945631	0.808783	0.237028	0.136848
cdk1-as1 80	372559	169.74	0.04556	181158	807.15	0.44555	372559	169.735	0.0456	0.1789	0.230934	0.13333			0.46624	1.09237	0.46624	0.67495	0.361497	0.20871
cdk1-as1 100	226987	181.14	0.0798	219247	552.88	0.25217	226987	181.145	0.0798	0.1373	0.099516	0.057456			0.816689	0.618257	0.816689	0.750545	0.114565	0.066144
cdk1-as1 120	187753	142.98	0.07615	205775	412.8	0.20061	187753	142.979	0.0762	0.1176	0.071854	0.041485			0.779323	0.491836	0.779323	0.683494	0.165981	0.095829

## Sheet: Sheet12
Experiment 1					Experiment 2					Experiment 3
sse1	inputs	Ips	%		sse1	inputs	Ips	%		sse1	inputs	Ips	%
CDK1 0	172078	8.60252	0.0049992		CDK1 0	195467	23.8757	0.012215		CDK1 0	178381	8.98698	0.005038
CDK1 20	142222	4.64196	0.0032639		CDK1 20	255076	12.4517	0.004882		CDK1 20	165932	1.72449	0.001039
CDK1 40	147569	25.367	0.0171899		CDK1 40	193429	34.4543	0.017812		CDK1 40	154535	22.4463	0.014525
CDK1 60	174481	21.5261	0.0123373		CDK1 60	280453	20.8919	0.007449		CDK1 60	200109	17.0761	0.008533
CDK1 80	191484	16.1024	0.0084093		CDK1 80	287392	26.2712	0.009141		CDK1 80	216269	13.1256	0.006069
CDK1 100	241024	7.22897	0.0029993		CDK1 100	273933	29.2578	0.010681		CDK1 100	284678	1.70118	0.000598
CDK1 120	189837	16.0018	0.0084293		CDK1 120	306732	17.4488	0.005689		CDK1 120	217976	11.9206	0.005469
sse1	inputs	Ips	%		sse1	inputs	Ips	%		sse1	inputs	Ips	%
CDK1-GFP 0	197406	12.9882	0.0065794		CDK1-GFP 0	251589	21.9749	0.008734		9101 1	168450	17.7577	0.010542
CDK1-GFP 20	235246	22.8573	0.0097163		CDK1-GFP 20	166930	16.3265	0.00978		9101 2	96532.2	13.3821	0.013863
CDK1-GFP 40	219845	26.6175	0.0121074		CDK1-GFP 40	276382	5.96037	0.002157		9101 3	158274	17.7752	0.011231
CDK1-GFP 60	209830	29.5781	0.0140962		CDK1-GFP 60	350521	20.8865	0.005959		9101 4	189031	51.945	0.02748
CDK1-GFP 80	246397	30.8893	0.0125364		CDK1-GFP 80	249270	13.2408	0.005312		9101 5	157860	13.908	0.00881
CDK1-GFP 100	234508	39.3708	0.0167887		CDK1-GFP 100	372116	38.6961	0.010399		9101 6	199866	24.4193	0.012218
CDK1-GFP 120	229477	16.0018	0.0069732		CDK1-GFP 120	332931	55.9021	0.016791		9101 7	211149	62.614	0.029654
Sse1	%E1	%E2	%E3	average	stdev	SQRT
CDK1 0	0.004999	0.012215	0.0050381	0.007417	0.00415469	0.002399	0
CDK1 20	0.003264	0.004882	0.0010393	0.003062	0.0019291	0.001114	20
CDK1 40	0.01719	0.017812	0.0145251	0.016509	0.00174622	0.001008	40
CDK1 60	0.012337	0.007449	0.0085334	0.00944	0.00256699	0.001482	60
CDK1 80	0.008409	0.009141	0.0060691	0.007873	0.00160468	0.000926	80
CDK1 100	0.002999	0.010681	0.0005976	0.004759	0.00526686	0.003041	100
CDK1 120	0.008429	0.005689	0.0054688	0.006529	0.00164944	0.000952	120
Sse1	%E1	%E2	%E3	average	stdev	SQRT
CDK1-GFP 0	0.006579	0.008734	0.0105418	0.008619	0.00198375	0.001145
CDK1-GFP 20	0.009716	0.00978	0.0138629	0.01112	0.00237572	0.001372
CDK1-GFP 40	0.012107	0.002157	0.0112306	0.008498	0.00550948	0.003181
CDK1-GFP 60	0.014096	0.005959	0.0274796	0.015845	0.0108665	0.006274
CDK1-GFP 80	0.012536	0.005312	0.0088103	0.008886	0.00361286	0.002086
CDK1-GFP 100	0.016789	0.010399	0.0122179	0.013135	0.00329214	0.001901
CDK1-GFP 120	0.006973	0.016791	0.029654	0.017806	0.0113744	0.006567

[truncated: 15 more sheets: Sheet13, Sheet14, Sheet15, Sheet16, Sheet17, Sheet18, Sheet19, Sheet20, Sheet21, Sheet22, Sheet23, Sheet24, Sheet25, Sheet26, Sheet27]
