# Supplementary material for: Cdk1 gates cell cycle-dependent tRNA synthesis by regulating RNA polymerase III activity
Source: Nucleic Acids Res. 2018 Sep 22;46(22):11698–711. doi: 10.1093/nar/gky846 (PMC6294503; doi:10.1093/nar/gky846)
Supplement: Supplementary Data [file gky846_supplemental_files.zip › Supp Dataset 3.xlsx]

## Sheet: 1. Immature tRNA only
Supporting Dataset 3. Small-RNAseq dataset. TAB1: Immature tRNA only. TAB2: tRNAs that were undetectable in both strains were considered as not expressed and are not shown, and tRNAs with expression of 0,1 (grey font) in either of the datasets were considered undetectable and were also excluded from our analyses.
Locus	GeneID	gene_short	Length	WT-S-Expression	cdk1-as1-S-Expression	log2FoldChange(cdk1-as1-S/WT-S)	FDR	log10WT-S_Expression	log10cdk1-as1-S-Expression
chrVI_101376_101478	tP(UGG)F	SUF9	103	12729	246.172	-5.69231	0.822700335483871	4.10479	2.39124
chrVII_700953_701048	tK(UUU)G2	-	96	25496.3	2412.25	-3.40184	0.955801573770492	4.40648	3.38242
chrXII_732090_732190	tL(UAG)L2	-	101	89943.2	9429.12	-3.25382	0.01634388	4.95397	3.97447
chrX_617919_618019	tL(UAG)J	-	101	89943.2	9429.12	-3.25382	0.01400904	4.95397	3.97447
chrXI_302918_303023	tW(CCA)K	-	106	82039.2	11652.3	-2.8157	1.16191253932584	4.91402	4.06641
chrIII_227942_228042	tS(CGA)C	SUP61	101	36308	6937	-2.3879	0.22534281	4.56	3.84117
chrXV_301097_301198	tP(UGG)O1	-	102	77242.7	17551.6	-2.1378	0.686967031578947	4.88786	4.24432
chrXV_980683_980787	tP(UGG)O3	-	105	53823.1	14182.5	-1.92412	0.708701142857143	4.73097	4.15175
chrVII_857378_857491	tL(CAA)G3	-	114	318693	93174.8	-1.77416	0.039806214	5.50337	4.9693
chrVIII_388893_388995	tP(UGG)H	SUF8	103	114944	41271.1	-1.47773	1.3540963902439	5.06049	4.61565
chrXVI_56169_56274	tW(CCA)P	-	106	53748.6	19763.1	-1.44342	0.886640064777328	4.73037	4.29585
chrXIII_379303_379408	tW(CCA)M	-	106	53748.6	19763.1	-1.44342	0.883064903225807	4.73037	4.29585
chrVII_287350_287455	tW(CCA)G1	-	106	53748.6	19763.1	-1.44342	0.879518457831325	4.73037	4.29585
chrVII_878710_878815	tW(CCA)G2	-	106	53748.6	19763.1	-1.44342	0.876000384	4.73037	4.29585
chrX_415931_416036	tW(CCA)J	-	106	53748.6	19763.1	-1.44342	0.872510342629482	4.73037	4.29585
chrXV_288192_288280	tY(GUA)O	SUP3	89	150214	61252.1	-1.29419	1.32876947368421	5.17671	4.78712
chrIV_946312_946400	tY(GUA)D	SUP2	89	150214	61252.1	-1.29419	1.31721495652174	5.17671	4.78712
chrVII_205521_205634	tL(CCA)G1	-	114	17496.1	7488.29	-1.22433	1.37848628571429	4.24294	3.87438
chrXII_592519_592619	tL(UAG)L1	-	101	73817.2	35600.2	-1.05207	1.04546209090909	4.86816	4.55145
chrI_181141_181254	tL(CAA)A	SUP56	114	43461.4	21384.7	-1.02316	1.31098713402062	4.6381	4.3301
chrIV_1461715_1461829	tL(CCA)D	-	115	104006	51773.4	-1.00639	0.983791666666667	5.01706	4.71411
chrVI_157916_158007	tF(GAA)F	-	92	154239	77542.6	-0.992109	0.9857424	5.18819	4.88954
chrXVI_560198_560289	tF(GAA)P1	-	92	154239	77542.6	-0.992109	0.98107063507109	5.18819	4.88954
chrVIII_237848_237939	tF(GAA)H1	-	92	154239	77542.6	-0.992109	0.976442943396226	5.18819	4.88954
chrVIII_358478_358569	tF(GAA)H2	-	92	154239	77542.6	-0.992109	0.971858704225352	5.18819	4.88954
chrVII_440716_440807	tF(GAA)G	-	92	154239	77542.6	-0.992109	0.967317308411215	5.18819	4.88954
chrXVI_622540_622631	tF(GAA)P2	-	92	154239	77542.6	-0.992109	0.962818158139535	5.18819	4.88954
chrVI_191513_191613	tS(GCU)F	-	101	146881	75437.3	-0.961297	0.889615730769231	5.16697	4.87759
chrXIII_168795_168883	tY(GUA)M1	SUP5	89	88323.9	53704.9	-0.717751	0.701229972413793	4.94608	4.73001
chrVI_167437_167525	tY(GUA)F1	SUP11	89	88323.9	53704.9	-0.717751	0.689344718644068	4.94608	4.73001
chrXIII_837928_838016	tY(GUA)M2	SUP8	89	88323.9	53704.9	-0.717751	0.67785564	4.94608	4.73001
chrX_354244_354332	tY(GUA)J1	SUP7	89	88323.9	53704.9	-0.717751	0.666743252459016	4.94608	4.73001
chrXVI_769207_769302	tK(UUU)P	-	96	32291.4	19885.9	-0.699404	1.31602655172414	4.50909	4.29855
chrXII_605300_605432	tI(UAU)L	-	133	37945.6	23589.6	-0.685778	0.811052307692308	4.57916	4.37272
chrXIII_196068_196170	tP(UGG)M	SUF7	103	109917	69158.7	-0.668425	0.7828183125	5.04106	4.83985
chrXIII_504895_505008	tL(CAA)M	-	114	5129.59	3399.18	-0.593656	1.38916871287129	3.71008	3.53137
chrXIV_443006_443119	tL(CAA)N	-	114	5129.59	3399.18	-0.593656	1.37554941176471	3.71008	3.53137
chrVII_423092_423205	tL(CAA)G2	SUP54	114	5129.59	3399.18	-0.593656	1.34909653846154	3.71008	3.53137
chrIII_90859_90972	tL(CAA)C	SUP53	114	5129.59	3399.18	-0.593656	1.31127140186916	3.71008	3.53137
chrXI_458557_458670	tL(CAA)K	-	114	5129.59	3399.18	-0.593656	1.2527325	3.71008	3.53137
chrIV_884361_884493	tI(UAU)D	-	133	36893.5	27242.7	-0.437497	0.559183418181818	4.56695	4.43525
chrXV_274673_274773	tS(GCU)O	-	101	18371.5	14174.2	-0.374204	0.925315062200957	4.26415	4.1515
chrXII_628383_628497	tL(CAA)L	-	115	19429.5	15504.6	-0.325552	0.7585208	4.28846	4.19046
chrXIII_352280_352370	tF(GAA)M	-	91	36377.2	30169.5	-0.269942	0.5666304	4.56083	4.47957
chrVI_210619_210707	tY(GUA)F2	SUP6	89	47943.5	39815.7	-0.267996	0.21534552	4.68073	4.60005
chrII_36398_36488	tF(GAA)B	-	91	41916	35393.7	-0.244008	0.220555776	4.62238	4.54893
chrX_542956_543044	tY(GUA)J2	SUP4	89	23839.6	20868.8	-0.192017	0.953512	4.3773	4.3195
chrIV_1095370_1095461	tF(GAA(D	-	92	58312.1	76881.6	0.398843	0.0014953806	4.76576	4.88582
chrXIV_374869_374959	tF(GAA)N	-	91	5106.62	6833.49	0.420255	0.892687764705882	3.70813	3.83464
chrXV_438643_438738	tK(UUU)O	-	96	773.082	2281.71	1.56142	1.03498040236686	2.88823	3.35826
chrXI_578965_579060	tK(UUU)K	-	96	773.082	2281.71	1.56142	0.99949536	2.88823	3.35826
chrXII_875376_875471	tK(UUU)L	-	96	773.082	2281.71	1.56142	0.977160268156425	2.88823	3.35826
chrVII_115488_115583	tK(UUU)G1	-	96	773.082	2281.71	1.56142	0.920587831578947	2.88823	3.35826
chrIV_359577_359672	tK(UUU)D	-	96	773.082	2281.71	1.56142	0.910998375	2.88823	3.35826
				Median change cdk1-as1 over WT:		-0.976703

## Sheet: 2. Mature+immature tRNA
Locus	GeneID	gene_short	Length	WT-S-Expression	cdk1-as1-S-Expression	log2FoldChange(cdk1-as1-S/WT-S)	FDR	log10WT-S_Expression	log10cdk1-as1-S-Expression
chrXI_46735_46806	tT(CGU)K	-	72	85945.2	0.1	-19.7131	0.853227746341463	4.93422	-1
chrXII_374355_374427	tR(ACG)L	-	73	34842.6	0.1	-18.4105	0.765863576470588	4.54211	-1
chrXI_490968_491040	tR(ACG)K	-	73	34842.6	0.1	-18.4105	0.710164407272727	4.54211	-1
chrVII_110625_110696	tH(GUG)G1	-	72	29272.8	0.1	-18.1592	1.07780103529412	4.46646	-1
chrXI_313401_313472	tH(GUG)K	-	72	29272.8	0.1	-18.1592	1.06526846511628	4.46646	-1
chrV_434541_434612	tH(GUG)E2	-	72	29272.8	0.1	-18.1592	1.053024	4.46646	-1
chrIV_1257008_1257079	tG(CCC)D	-	72	16775.1	0.1	-17.356	1.4030604	4.22467	-1
chrX_374506_374577	tR(UCU)J2	-	72	15875.3	0.1	-17.2764	0.976722218181818	4.20072	-1
chrVII_828723_828794	tR(UCU)G2	-	72	15875.3	0.1	-17.2764	0.963582457399103	4.20072	-1
chrXI_162487_162558	tR(UCU)K	-	72	15875.3	0.1	-17.2764	0.938335755458515	4.20072	-1
chrXIII_131825_131896	tR(UCU)M2	-	72	15875.3	0.1	-17.2764	0.926202103448276	4.20072	-1
chrXIII_747892_747963	tR(UCU)M1	-	72	15875.3	0.1	-17.2764	0.891613643153527	4.20072	-1
chrVII_405470_405541	tR(UCU)G1	-	72	6727.39	0.1	-16.0378	1.399293504	3.82785	-1
chrX_355374_355445	tR(UCU)J1	-	72	6727.39	0.1	-16.0378	1.23177245070423	3.82785	-1
chrV_138666_138737	tR(UCU)E	-	72	6727.39	0.1	-16.0378	1.04737537724551	3.82785	-1
chrVII_736340_736411	tR(UCU)G3	-	72	6727.39	0.1	-16.0378	1.041141	3.82785	-1
chrIV_568882_568953	tR(UCU)D	-	72	6727.39	0.1	-16.0378	0.945468583783784	3.82785	-1
chrII_405878_405949	tR(UCU)B	-	72	6727.39	0.1	-16.0378	0.857410235294118	3.82785	-1
chrX_396726_396796	tG(GCC)J1	-	71	6556.28	0.1	-16.0006	1.31512547368421	3.81666	-1
chrII_197629_197699	tG(GCC)B	-	71	6556.28	0.1	-16.0006	1.30531110447761	3.81666	-1
chrV_61890_61960	tG(GCC)E	-	71	6556.28	0.1	-16.0006	1.24050842553191	3.81666	-1
chrVI_180974_181044	tG(GCC)F2	-	71	6556.28	0.1	-16.0006	1.10007350943396	3.81666	-1
chrXIII_183898_183968	tG(GCC)M	-	71	6556.28	0.1	-16.0006	0.925458666666667	3.81666	-1
chrVII_930953_931023	tG(GCC)G2	-	71	6556.28	0.1	-16.0006	0.896983015384615	3.81666	-1
chrIII_142701_142771	tG(GCC)C	SUF16	71	6556.28	0.1	-16.0006	0.870207402985075	3.81666	-1
chrXV_226611_226681	tG(GCC)O1	-	71	6556.28	0.1	-16.0006	0.861633931034483	3.81666	-1
chrXVI_860379_860449	tG(GCC)P	-	71	6337.84	0.1	-15.9517	1.41057812903226	3.80194	-1
chrXV_282164_282234	tG(GCC)O2	SUF17	71	6337.84	0.1	-15.9517	1.34547452307692	3.80194	-1
chrVI_162228_162298	tG(GCC)F1	SYF20	71	6337.84	0.1	-15.9517	1.2146645	3.80194	-1
chrX_531828_531898	tG(GCC)J2	SUF23	71	6337.84	0.1	-15.9517	1.12122876923077	3.80194	-1
chrIV_992832_992902	tG(GCC)D2	-	71	6337.84	0.1	-15.9517	1.0730778404908	3.80194	-1
chrVII_845649_845719	tG(GCC)G1	-	71	6337.84	0.1	-15.9517	1.06653468292683	3.80194	-1
chrIV_83548_83618	tG(GCC)D1	-	71	6337.84	0.1	-15.9517	0.98264993258427	3.80194	-1
chrXVI_572269_572339	tG(GCC)P1	-	71	6337.84	0.1	-15.9517	0.878953206030151	3.80194	-1
chrXVI_582062_582134	tK(CUU)P	-	73	5937.92	0.1	-15.8577	1.37725738582677	3.77363	-1
chrVII_876394_876466	tK(UCU)G3	-	73	5937.92	0.1	-15.8577	1.2493692	3.77363	-1
chrIV_1201750_1201822	tK(CUU)D1	-	73	5937.92	0.1	-15.8577	1.14321364705882	3.77363	-1
chrXI_202999_203071	tK(CUU)K	-	73	5937.92	0.1	-15.8577	1.07970177777778	3.77363	-1
chrVII_122269_122341	tK(CUU)G1	-	73	5937.92	0.1	-15.8577	1.02287536842105	3.77363	-1
chrX_414966_415038	tK(CUU)J	-	73	5937.92	0.1	-15.8577	0.935356620320856	3.77363	-1
chrXVI_819529_819602	tI(AAU)P1	-	74	23804.3	2.17151	-13.4202	1.3664975625	4.37666	0.336762
chrVII_739122_739195	tI(AAU)G	-	74	23804.3	2.17151	-13.4202	1.16607792	4.37666	0.336762
chrII_197494_197567	tI(AAU)B	-	74	23804.3	2.17151	-13.4202	1.15835554966887	4.37666	0.336762
chrIX_210665_210738	tI(AAU)I2	-	74	23804.3	2.17151	-13.4202	1.15073478947368	4.37666	0.336762
chrXII_734802_734875	tI(AAU)L1	-	74	23804.3	2.17151	-13.4202	1.05368486746988	4.37666	0.336762
chrXIV_602312_602385	tI(AAU)N2	-	74	23804.3	2.17151	-13.4202	0.966362917127072	4.37666	0.336762
chrXV_663812_663885	tV(AAC)O	-	74	22233.1	53.8174	-8.69042	0.6974829	4.347	1.73092
chrXV_110962_111033	tG(UCC)O	SUF1	72	5519.71	82.0019	-6.07279	1.29564213333333	3.74192	1.91382
chrXIV_96241_96312	tG(UCC)N	SUF6	72	5519.71	82.0019	-6.07279	0.915768	3.74192	1.91382
chrVI_101376_101478	tP(UGG)F	SUF9	103	12729	246.172	-5.69231	0.822700335483871	4.10479	2.39124
chrV_435752_435824	tK(CUU)E2	-	73	4031.44	112.354	-5.16518	1.19802526027397	3.60546	2.05059
chrVI_226688_226760	tK(CCU)F	-	73	4031.44	112.354	-5.16518	1.06007083636364	3.60546	2.05059
chrXIII_480621_480693	tK(CUU)M	-	73	4031.44	112.354	-5.16518	1.0052395862069	3.60546	2.05059
chrVII_185714_185786	tK(CUU)G2	-	73	4031.44	112.354	-5.16518	0.988201627118644	3.60546	2.05059
chrV_135425_135497	tK(CUU)E1	-	73	4031.44	112.354	-5.16518	0.961053230769231	3.60546	2.05059
chrIX_300228_300300	tK(CUU)I	-	73	4031.44	112.354	-5.16518	0.940385419354839	3.60546	2.05059
chrIII_151284_151356	tK(CUU)C	-	73	4031.44	112.354	-5.16518	0.930381319148936	3.60546	2.05059
chrIV_1352466_1352538	tK(CUU)D2	-	73	4031.44	112.354	-5.16518	0.84908586407767	3.60546	2.05059
chrIV_1017207_1017278	tE(CUC)D	-	72	11588	395.23	-4.8738	1.20628750344828	4.06401	2.59685
chrV_487331_487402	tE(UUC)E3	-	72	8500.9	627.134	-3.76077	1.3621945631068	3.92946	2.79736
chrXVI_210192_210263	tE(UUC)P	-	72	8500.9	627.134	-3.76077	1.336248	3.92946	2.79736
chrVII_401527_401598	tE(UUC)G2	-	72	8500.9	627.134	-3.76077	1.32364188679245	3.92946	2.79736
chrX_115939_116010	tE(UUC)J	-	72	8500.9	627.134	-3.76077	1.28721137614679	3.92946	2.79736
chrXI_141018_141089	tE(UUC)K	-	72	8500.9	627.134	-3.76077	1.27550945454545	3.92946	2.79736
chrIII_82462_82533	tE(UUC)C	-	72	8500.9	627.134	-3.76077	1.24164637168142	3.92946	2.79736
chrVII_700953_701048	tK(UUU)G2	-	96	25496.3	2412.25	-3.40184	0.955801573770492	4.40648	3.38242
chrXI_517988_518060	tA(AGC)K2	-	73	8749.16	835.244	-3.38888	0.990225290322581	3.94197	2.92181
chrIV_410379_410451	tA(AGC)D	-	73	8749.16	835.244	-3.38888	0.95501728	3.94197	2.92181
chrXVI_856902_856974	tA(AGC)P	-	73	8749.16	835.244	-3.38888	0.930211636363636	3.94197	2.92181
chrVII_774349_774421	tA(AGC)G	-	73	8749.16	835.244	-3.38888	0.8953287	3.94197	2.92181
chrXI_219895_219967	tA(AGC)K1	-	73	8749.16	835.244	-3.38888	0.880651180327869	3.94197	2.92181
chrVII_700675_700756	tL(GAG)G	-	82	56603	5492.13	-3.36544	0.884616292682927	4.75284	3.73974
chrXII_732090_732190	tL(UAG)L2	-	101	89943.2	9429.12	-3.25382	0.01634388	4.95397	3.97447
chrX_617919_618019	tL(UAG)J	-	101	89943.2	9429.12	-3.25382	0.01400904	4.95397	3.97447
chrII_227075_227156	tS(AGA)B	-	82	37498.7	4437.02	-3.07918	0.967922918918919	4.57402	3.64709
chrIV_437772_437853	tS(AGA)D1	-	82	37498.7	4437.02	-3.07918	0.906661974683544	4.57402	3.64709
chrV_86604_86685	tS(AGA)E	-	82	37498.7	4437.02	-3.07918	0.902852470588235	4.57402	3.64709
chrXI_302918_303023	tW(CCA)K	-	106	82039.2	11652.3	-2.8157	1.16191253932584	4.91402	4.06641
chrXV_854187_854259	tA(UGC)O	-	73	77584.1	13943.2	-2.4762	0.573207965217391	4.88977	4.14436
chrXII_214883_214955	tA(UGC)L	-	73	77584.1	13943.2	-2.4762	0.5493243	4.88977	4.14436
chrV_312023_312095	tA(UGC)E	-	73	77584.1	13943.2	-2.4762	0.527351328	4.88977	4.14436
chrIII_227942_228042	tS(CGA)C	SUP61	101	36308	6937	-2.3879	0.22534281	4.56	3.84117
chrIII_168301_168372	tQ(UUG)C	-	72	18370.6	3885.65	-2.24117	0.781180848	4.26412	3.58946
chrXII_448650_448721	tQ(UUG)L	-	72	18370.6	3885.65	-2.24117	0.751135430769231	4.26412	3.58946
chrIV_645153_645224	tQ(UUG)D2	-	72	18370.6	3885.65	-2.24117	0.736963064150943	4.26412	3.58946
chrIV_802731_802802	tQ(UUG)D3	-	72	18370.6	3885.65	-2.24117	0.7233156	4.26412	3.58946
chrXII_975983_976056	tN(GUU)L	-	74	186004	40426	-2.20198	0.535713230769231	5.26952	4.60666
chrVI_137486_137559	tN(GUU)F	-	74	186004	40426	-2.20198	0.515872	5.26952	4.60666
chrXV_301097_301198	tP(UGG)O1	-	102	77242.7	17551.6	-2.1378	0.686967031578947	4.88786	4.24432
chrV_288443_288524	tS(UGA)E	SUP19	82	122536	32258.9	-1.92544	0.4143636	5.08826	4.50865
chrXV_980683_980787	tP(UGG)O3	-	105	53823.1	14182.5	-1.92412	0.708701142857143	4.73097	4.15175
chrVII_857378_857491	tL(CAA)G3	-	114	318693	93174.8	-1.77416	0.039806214	5.50337	4.9693
chrIX_248850_248931	tS(UGA)I	SUP17	82	94478.1	27817	-1.76401	1.045518	4.97533	4.44431
chrX_355456_355527	tD(GUC)J2	-	72	48714.8	15004.9	-1.69893	0.834777784615385	4.68766	4.17623
chrXV_571958_572029	tD(GUC)O	-	72	48714.8	15004.9	-1.69893	0.81390834	4.68766	4.17623
chrX_204735_204806	tD(GUC)J1	-	72	48714.8	15004.9	-1.69893	0.794056917073171	4.68766	4.17623
chrVII_531610_531681	tD(GUC)G1	-	72	48714.8	15004.9	-1.69893	0.7751508	4.68766	4.17623
chrXII_427132_427203	tD(GUC)L1	-	72	48714.8	15004.9	-1.69893	0.757124037209302	4.68766	4.17623
chrIV_568964_569035	tD(GUC)D	-	72	48714.8	15004.9	-1.69893	0.739916672727273	4.68766	4.17623
chrX_541508_541579	tD(GUC)J4	-	72	48714.8	15004.9	-1.69893	0.72347408	4.68766	4.17623
chrII_405960_406031	tD(GUC)B	-	72	48714.8	15004.9	-1.69893	0.707746382608696	4.68766	4.17623
chrXII_793918_793989	tD(GUC)L2	-	72	48714.8	15004.9	-1.69893	0.69268794893617	4.68766	4.17623
chrXIII_463554_463625	tD(GUC)M	-	72	48714.8	15004.9	-1.69893	0.67825695	4.68766	4.17623
chrX_374424_374495	tD(GUC)J3	-	72	9118.24	2856.41	-1.67455	0.985682972477064	3.95991	3.45582
chrVII_544577_544648	tD(GUC)G2	-	72	9118.24	2856.41	-1.67455	0.981182136986301	3.95991	3.45582
chrIX_324303_324374	tD(GUC)I1	-	72	9118.24	2856.41	-1.67455	0.95928075	3.95991	3.45582
chrIX_336349_336420	tD(GUC)I2	-	72	9118.24	2856.41	-1.67455	0.942451263157895	3.95991	3.45582
chrXI_513332_513403	tD(GUC)K	-	72	9118.24	2856.41	-1.67455	0.922226987124463	3.95991	3.45582
chrXI_308144_308217	tV(AAC)K1	-	74	21678.9	6806.1	-1.67139	0.85012368	4.33604	3.8329
chrVIII_85298_85371	tV(AAC)H	-	74	21678.9	6806.1	-1.67139	0.79699095	4.33604	3.8329
chrXII_687859_687932	tV(AAC)L)	-	74	21678.9	6806.1	-1.67139	0.772839709090909	4.33604	3.8329
chrXIII_420588_420661	tV(AAC)M2	-	74	21678.9	6806.1	-1.67139	0.750109129411765	4.33604	3.8329
chrXIII_586636_586709	tV(AAC)M3	-	74	21678.9	6806.1	-1.67139	0.72867744	4.33604	3.8329
chrVII_412294_412367	tV(AAC)G1	-	74	21678.9	6806.1	-1.67139	0.7084364	4.33604	3.8329
chrVII_73829_73902	tV(AAC)G3	-	74	21678.9	6806.1	-1.67139	0.68928947027027	4.33604	3.8329
chrXIII_372445_372518	tV(AAC)M1	-	74	21678.9	6806.1	-1.67139	0.671150273684211	4.33604	3.8329
chrXV_354041_354113	tT(AGU)O2	-	73	29612.3	9409.23	-1.65405	0.911407304347826	4.47147	3.97355
chrX_59100_59172	tT(AGU)J	-	73	29612.3	9409.23	-1.65405	0.8983872	4.47147	3.97355
chrXIV_560693_560765	tT(AGU)N2	-	73	29612.3	9409.23	-1.65405	0.88573385915493	4.47147	3.97355
chrVIII_116107_116179	tT(AGU)H	-	73	29612.3	9409.23	-1.65405	0.873432	4.47147	3.97355
chrIV_434264_434336	tT(AGU)D	-	73	29612.3	9409.23	-1.65405	0.861467178082192	4.47147	3.97355
chrX_424432_424515	tL(UAA)J	SUP51	84	308655	99023.8	-1.64015	0.408880376470588	5.48947	4.99574
chrXIV_726134_726217	tL(UAA)N	-	84	308655	99023.8	-1.64015	0.3861648	5.48947	4.99574
chrXII_962972_963055	tL(UAA)L	-	84	308655	99023.8	-1.64015	0.365840336842105	5.48947	4.99574
chrX_517813_517884	tM(CAU)J3	IMT3	72	12851.9	4511.24	-1.51038	0.946603030837004	4.10897	3.6543
chrXVI_338848_338919	tM(CAU)P	IMT2	72	12851.9	4511.24	-1.51038	0.918285846153846	4.10897	3.6543
chrV_551285_551358	tI(AAU)E2	-	74	3125.98	1100.76	-1.5058	1.388188	3.49499	3.04169
chrV_443202_443275	tI(AAU)E1	-	74	3125.98	1100.76	-1.5058	1.35590455813953	3.49499	3.04169
chrXIV_569867_569940	tI(AAU)N1	-	74	3125.98	1100.76	-1.5058	1.33520372519084	3.49499	3.04169
chrXVI_880296_880369	tI(AAU)P2	-	74	3125.98	1100.76	-1.5058	1.11408718471338	3.49499	3.04169
chrIX_183440_183513	tI(AAU)I1	-	74	3125.98	1100.76	-1.5058	1.01692841860465	3.49499	3.04169
chrIV_668007_668080	tI(AAU)D	-	74	3125.98	1100.76	-1.5058	0.9717316	3.49499	3.04169
chrXII_1052071_1052144	tI(AAU)L2	-	74	3125.98	1100.76	-1.5058	0.892406571428571	3.49499	3.04169
chrIII_127716_127789	tN(GUU)C	-	74	7461.24	2665.52	-1.485	0.972302660633484	3.87281	3.42578
chrXI_74624_74697	tN(GUU)K	-	74	7461.24	2665.52	-1.485	0.950791539823009	3.87281	3.42578
chrVII_731137_731210	tN(GUU)G	-	74	7461.24	2665.52	-1.485	0.934256034782609	3.87281	3.42578
chrXIV_102716_102789	tN(GUU)N1	-	74	7461.24	2665.52	-1.485	0.910503762711864	3.87281	3.42578
chrXVI_810676_810749	tN(GUU)P	-	74	7461.24	2665.52	-1.485	0.899074845188285	3.87281	3.42578
chrXV_487439_487512	tN(GUU)O2	-	74	7461.24	2665.52	-1.485	0.887929289256198	3.87281	3.42578
chrXIV_632599_632672	tN(GUU)N2	-	74	7461.24	2665.52	-1.485	0.884275259259259	3.87281	3.42578
chrXV_228331_228404	tN(GUU)O1	-	74	7461.24	2665.52	-1.485	0.877056685714286	3.87281	3.42578
chrVIII_388893_388995	tP(UGG)H	SUF8	103	114944	41271.1	-1.47773	1.3540963902439	5.06049	4.61565
chrXI_379680_379753	tV(AAC)K2	-	74	40580	14674.7	-1.46743	1.2733784	4.60831	4.16657
chrV_438700_438773	tV(AAC)E1	-	74	40580	14674.7	-1.46743	1.25938523076923	4.60831	4.16657
chrVII_823482_823555	tV(AAC)G2	-	74	40580	14674.7	-1.46743	1.24569626086957	4.60831	4.16657
chrX_378360_378433	tV(AAC)J	-	74	40580	14674.7	-1.46743	1.23230167741935	4.60831	4.16657
chrV_469457_469530	tV(AAC)E2	-	74	40580	14674.7	-1.46743	1.21919208510638	4.60831	4.16657
chrXVI_56169_56274	tW(CCA)P	-	106	53748.6	19763.1	-1.44342	0.886640064777328	4.73037	4.29585
chrXIII_379303_379408	tW(CCA)M	-	106	53748.6	19763.1	-1.44342	0.883064903225807	4.73037	4.29585
chrVII_287350_287455	tW(CCA)G1	-	106	53748.6	19763.1	-1.44342	0.879518457831325	4.73037	4.29585
chrVII_878710_878815	tW(CCA)G2	-	106	53748.6	19763.1	-1.44342	0.876000384	4.73037	4.29585
chrX_415931_416036	tW(CCA)J	-	106	53748.6	19763.1	-1.44342	0.872510342629482	4.73037	4.29585
chrI_182522_182603	tS(AGA)A	-	82	7356.9	2868.26	-1.35892	1.27672764963504	3.86669	3.45762
chrVIII_133026_133107	tS(AGA)H	-	82	7356.9	2868.26	-1.35892	1.267476	3.86669	3.45762
chrXII_167944_168025	tS(AGA)L	-	82	7356.9	2868.26	-1.35892	1.18183572972973	3.86669	3.45762
chrVII_561662_561743	tS(AGA)G	-	82	7356.9	2868.26	-1.35892	1.13579018181818	3.86669	3.45762
chrXIII_259158_259239	tS(AGA)M	-	82	7356.9	2868.26	-1.35892	1.09319805	3.86669	3.45762
chrIV_980974_981055	tS(AGA)D2	-	82	7356.9	2868.26	-1.35892	1.02889228235294	3.86669	3.45762
chrX_524012_524093	tS(AGA)J	-	82	7356.9	2868.26	-1.35892	1.01105021965318	3.86669	3.45762
chrXV_288192_288280	tY(GUA)O	SUP3	89	150214	61252.1	-1.29419	1.32876947368421	5.17671	4.78712
chrIV_946312_946400	tY(GUA)D	SUP2	89	150214	61252.1	-1.29419	1.31721495652174	5.17671	4.78712
chrVII_205521_205634	tL(CCA)G1	-	114	17496.1	7488.29	-1.22433	1.37848628571429	4.24294	3.87438
chrVII_779616_779687	tG(UCC)G	SUF4	72	45936.7	20532.6	-1.16173	0.863578434782609	4.66216	4.31244
chrX_391043_391115	tM(CAU)J1	EMT5	73	16636.5	7544.75	-1.14081	0.906352363636364	4.22106	3.87764
chrXIII_572883_572955	tM(CAU)M	EMT4	73	16636.5	7544.75	-1.14081	0.892824716417911	4.22106	3.87764
chrXII_592519_592619	tL(UAG)L1	-	101	73817.2	35600.2	-1.05207	1.04546209090909	4.86816	4.55145
chrI_181141_181254	tL(CAA)A	SUP56	114	43461.4	21384.7	-1.02316	1.31098713402062	4.6381	4.3301
chrIV_1461715_1461829	tL(CCA)D	-	115	104006	51773.4	-1.00639	0.983791666666667	5.01706	4.71411
chrVI_157916_158007	tF(GAA)F	-	92	154239	77542.6	-0.992109	0.9857424	5.18819	4.88954
chrXVI_560198_560289	tF(GAA)P1	-	92	154239	77542.6	-0.992109	0.98107063507109	5.18819	4.88954
chrVIII_237848_237939	tF(GAA)H1	-	92	154239	77542.6	-0.992109	0.976442943396226	5.18819	4.88954
chrVIII_358478_358569	tF(GAA)H2	-	92	154239	77542.6	-0.992109	0.971858704225352	5.18819	4.88954
chrVII_440716_440807	tF(GAA)G	-	92	154239	77542.6	-0.992109	0.967317308411215	5.18819	4.88954
chrXVI_622540_622631	tF(GAA)P2	-	92	154239	77542.6	-0.992109	0.962818158139535	5.18819	4.88954
chrVI_191513_191613	tS(GCU)F	-	101	146881	75437.3	-0.961297	0.889615730769231	5.16697	4.87759
chrIX_197592_197663	tE(CUC)I	-	72	855033	442062	-0.95173	0.724443096774194	5.93198	5.64548
chrXIII_768369_768441	tA(AGC)M2	-	73	18650.4	10358	-0.848462	1.39845353846154	4.27069	4.01527
chrXII_656934_657006	tA(AGC)L	-	73	18650.4	10358	-0.848462	1.38660223728814	4.27069	4.01527
chrXIII_321147_321219	tA(AGC)M1	-	73	18650.4	10358	-0.848462	1.37495011764706	4.27069	4.01527
chrVIII_146242_146314	tA(AGC)H	-	73	18650.4	10358	-0.848462	1.3634922	4.27069	4.01527
chrX_197313_197385	tA(AGC)J	-	73	18650.4	10358	-0.848462	1.35222366942149	4.27069	4.01527
chrVI_204924_204996	tA(AGC)F	-	73	18650.4	10358	-0.848462	1.34113986885246	4.27069	4.01527
chrV_354934_355005	tE(UUC)E2	-	72	81157.5	46208.8	-0.812558	0.907411135135135	4.90933	4.66472
chrIX_370417_370488	tE(UUC)I	-	72	81157.5	46208.8	-0.812558	0.89531232	4.90933	4.66472
chrII_645167_645238	tE(UUC)B)	-	72	81157.5	46208.8	-0.812558	0.883531894736842	4.90933	4.66472
chrVII_328583_328654	tE(UUC)G1	SOE1	72	81157.5	46208.8	-0.812558	0.872057454545454	4.90933	4.66472
chrV_177099_177170	tE(UUC)E1	-	72	81157.5	46208.8	-0.812558	0.860877230769231	4.90933	4.66472
chrVII_541850_541921	tE(UUC)G3	-	72	81157.5	46208.8	-0.812558	0.849980050632911	4.90933	4.66472
chrXII_797178_797249	tE(UUC)L	-	72	81157.5	46208.8	-0.812558	0.8393553	4.90933	4.66472
chrXIII_168795_168883	tY(GUA)M1	SUP5	89	88323.9	53704.9	-0.717751	0.701229972413793	4.94608	4.73001
chrVI_167437_167525	tY(GUA)F1	SUP11	89	88323.9	53704.9	-0.717751	0.689344718644068	4.94608	4.73001
chrXIII_837928_838016	tY(GUA)M2	SUP8	89	88323.9	53704.9	-0.717751	0.67785564	4.94608	4.73001
chrX_354244_354332	tY(GUA)J1	SUP7	89	88323.9	53704.9	-0.717751	0.666743252459016	4.94608	4.73001
chrXIV_631846_631917	tP(AGG)N	SUF10	72	12836.8	7903.78	-0.699669	1.41723272727273	4.10846	3.89783
chrIII_123577_123648	tP(AGG)C	SUF2	72	12836.8	7903.78	-0.699669	1.29913	4.10846	3.89783
chrXVI_769207_769302	tK(UUU)P	-	96	32291.4	19885.9	-0.699404	1.31602655172414	4.50909	4.29855
chrXII_605300_605432	tI(UAU)L	-	133	37945.6	23589.6	-0.685778	0.811052307692308	4.57916	4.37272
chrXIII_196068_196170	tP(UGG)M	SUF7	103	109917	69158.7	-0.668425	0.7828183125	5.04106	4.83985
chrXIII_504895_505008	tL(CAA)M	-	114	5129.59	3399.18	-0.593656	1.38916871287129	3.71008	3.53137
chrXIV_443006_443119	tL(CAA)N	-	114	5129.59	3399.18	-0.593656	1.37554941176471	3.71008	3.53137
chrVII_423092_423205	tL(CAA)G2	SUP54	114	5129.59	3399.18	-0.593656	1.34909653846154	3.71008	3.53137
chrIII_90859_90972	tL(CAA)C	SUP53	114	5129.59	3399.18	-0.593656	1.31127140186916	3.71008	3.53137
chrXI_458557_458670	tL(CAA)K	-	114	5129.59	3399.18	-0.593656	1.2527325	3.71008	3.53137
chrIV_884361_884493	tI(UAU)D	-	133	36893.5	27242.7	-0.437497	0.559183418181818	4.56695	4.43525
chrXV_274673_274773	tS(GCU)O	-	101	18371.5	14174.2	-0.374204	0.925315062200957	4.26415	4.1515
chrXII_628383_628497	tL(CAA)L	-	115	19429.5	15504.6	-0.325552	0.7585208	4.28846	4.19046
chrXIII_290801_290872	tE(UUC)M	-	72	569329	456903	-0.317375	0.000198652104	5.75536	5.65982
chrXIII_352280_352370	tF(GAA)M	-	91	36377.2	30169.5	-0.269942	0.5666304	4.56083	4.47957
chrVI_210619_210707	tY(GUA)F2	SUP6	89	47943.5	39815.7	-0.267996	0.21534552	4.68073	4.60005
chrII_36398_36488	tF(GAA)B	-	91	41916	35393.7	-0.244008	0.220555776	4.62238	4.54893
chrX_542956_543044	tY(GUA)J2	SUP4	89	23839.6	20868.8	-0.192017	0.953512	4.3773	4.3195
chrXV_340299_340371	tR(ACG)O	-	73	9689.89	8816.45	-0.136282	1.28611535294118	3.98632	3.94529
chrV_492352_492424	tR(ACG)E	-	73	9689.89	8816.45	-0.136282	1.12846250322581	3.98632	3.94529
chrIV_619969_620041	tR(ACG)D	-	73	9689.89	8816.45	-0.136282	0.87455844	3.98632	3.94529
chrII_326792_326865	tV(UAC)B	-	74	16352.4	17463.1	0.094801	1.22340429473684	4.21358	4.24212
chrIV_488797_488870	tV(UAC)D	-	74	16352.4	17463.1	0.094801	1.2106605	4.21358	4.24212
chrII_9583_9666	tL(UAA)B1	-	84	47658.5	53304.6	0.161524	0.037623285	4.67814	4.72676
chrIV_519743_519826	tL(UAA)D	-	84	47658.5	53304.6	0.161524	0.03344292	4.67814	4.72676
chrII_347603_347686	tL(UAA)B2	-	84	47658.5	53304.6	0.161524	0.030098628	4.67814	4.72676
chrXI_84208_84291	tL(UAA)K	-	84	47658.5	53304.6	0.161524	0.0273623890909091	4.67814	4.72676
chrIV_1095370_1095461	tF(GAA(D	-	92	58312.1	76881.6	0.398843	0.0014953806	4.76576	4.88582
chrXIV_374869_374959	tF(GAA)N	-	91	5106.62	6833.49	0.420255	0.892687764705882	3.70813	3.83464
chrIV_520972_521043	tQ(UUG)D1	-	72	1419.56	2868.43	1.01482	1.32508854545455	3.15215	3.45764
chrVIII_134321_134392	tQ(UUG)H	-	72	1419.56	2868.43	1.01482	0.906278176165803	3.15215	3.45764
chrV_250286_250357	tQ(UUG)E1	-	72	1419.56	2868.43	1.01482	0.887876588832487	3.15215	3.45764
chrXV_438643_438738	tK(UUU)O	-	96	773.082	2281.71	1.56142	1.03498040236686	2.88823	3.35826
chrXI_578965_579060	tK(UUU)K	-	96	773.082	2281.71	1.56142	0.99949536	2.88823	3.35826
chrXII_875376_875471	tK(UUU)L	-	96	773.082	2281.71	1.56142	0.977160268156425	2.88823	3.35826
chrVII_115488_115583	tK(UUU)G1	-	96	773.082	2281.71	1.56142	0.920587831578947	2.88823	3.35826
chrIV_359577_359672	tK(UUU)D	-	96	773.082	2281.71	1.56142	0.910998375	2.88823	3.35826
chrXVI_689565_689646	tS(UGA)P	SUP16	82	4564.86	28559.7	2.64534	0.00736133328	3.65943	4.45575
chrVII_707108_707179	tC(GCA)G	-	72	0.1	4.54726	5.50693	1.18987542857143	-1	0.65775
chrII_643007_643078	tC(GCA)B	-	72	0.1	4.54726	5.50693	0.993816409090909	-1	0.65775
chrXVI_435893_435964	tC(GCA)P1	-	72	0.1	4.54726	5.50693	0.883392363636364	-1	0.65775
chrXVI_775765_775836	tC(GCA)P2	-	72	0.1	4.54726	5.50693	0.865899445544554	-1	0.65775
chrX_422937_423009	tM(CAU)J2	EMT3	73	0.1	7.61233	6.25027	1.22315865734266	-1	0.881517
chrIV_1175829_1175901	tM(CAU)D	EMT1	73	0.1	7.61233	6.25027	1.17390394630872	-1	0.881517
chrXV_976421_976493	tM(CAU)O2	EMT2	73	0.1	7.61233	6.25027	1.086408	-1	0.881517
