# Supplementary material for: Cdk1 gates cell cycle-dependent tRNA synthesis by regulating RNA polymerase III activity
Source: Nucleic Acids Res. 2018 Sep 22;46(22):11698–711. doi: 10.1093/nar/gky846 (PMC6294503; doi:10.1093/nar/gky846)
Supplement: Supplementary Data [file gky846_supplemental_files.zip › Supp Dataset 4.xlsx]

## Sheet: CDK1 vs cdk1-as1
Bdp1 ChIP-MS data in WT cells and cdk1-as1 mutants.
CDK1-1	CDK1-2	CDK1-3	cdk1-as1-1	cdk1-as1-2	cdk1-as1-3	t-test Significant	t-test p value	t-test Difference	Protein IDs	Majority protein IDs	Protein names	Gene names	Peptide counts (all)
6.89781	6.86675	6.81604	6.959	6.92538	6.90622		0.0692509	-0.0700016	P00546	P00546	Cyclin-dependent kinase 1	CDC28	3
5.01369	4.64866	5.23255	5.33689	5.4878	5.50966		0.0549908	-0.479813	P20486	P20486	Cyclin-dependent kinases regulatory subunit	CKS1	3
7.48896	7.44647	7.42327	6.71164	6.74453	6.70663	+	5.42904e-06	0.731962	P46678	P46678	Transcription factor TFIIIB component B	BDP1	22
6.16888	6.10612	6.17774	5.12844	4.9748	5.17227	+	7.79853e-05	1.05908	P29056	P29056	Transcription factor IIIB 70 kDa subunit	BRF1	2
6.09144	5.98043	6.11752	5.19071	5.2626	5.12619	+	0.000112074	0.869961	P13393	P13393	TATA-box-binding protein	SPT15	3
6.95582	6.9374	6.90494	6.23456	6.23365	6.23832	+	1.26192e-06	0.697208	P04051	P04051	DNA-directed RNA polymerase III subunit RPC1	RPO31	19
5.91146	5.88179	5.89816	5.40927	5.38409	5.45412	+	2.67906e-05	0.481307	P32910	P32910	DNA-directed RNA polymerase III subunit RPC6	RPC34	3
5.63986	5.63141	5.56587	4.99355	4.95476	5.02452	+	3.60099e-05	0.621435	P35718	P35718	DNA-directed RNA polymerase III subunit RPC8	RPC25	2
6.27192	6.37757	6.37851	5.72136	5.75792	5.67273	+	0.000131577	0.62533	P32349	P32349	DNA-directed RNA polymerase III subunit RPC3	RPC82	10
6.5164	6.50173	6.5388	5.68754	5.83019	5.54415	+	0.000564764	0.83168	P22276	P22276	DNA-directed RNA polymerase III subunit RPC2	RET1	4
6.15517	6.1001	6.08256	5.46945	5.46736	5.64121	+	0.000679695	0.586603	P25441	P25441	DNA-directed RNA polymerase III subunit RPC4	RPC53	5
6.05887	6.04027	5.96843	5.43246	5.47597	5.26276	+	0.000862909	0.632126	P47076	P47076	DNA-directed RNA polymerase III subunit RPC9	RPC17	4
6.50462	6.46547	6.61273	5.49494	5.62004	5.83748	+	0.0013118	0.876789	P36121	P36121	DNA-directed RNA polymerase III subunit RPC5	RPC37	4
5.86936	5.8745	5.80984	5.47231	5.13953	5.21476	+	0.00500437	0.575696	P20435	P20435	DNA-directed RNA polymerases I, II, and III subunit RPABC2	RPO26	2
6.56865	6.55131	6.52674	6.27777	6.25811	6.29373		6.87268e-05	0.272364	P07703	P07703	DNA-directed RNA polymerases I and III subunit RPAC1	RPC40	9
6.21826	6.23936	6.17491	5.86785	5.88003	5.90161		0.0001058	0.327679	P28000	P28000	DNA-directed RNA polymerases I and III subunit RPAC2	RPC19	3
5.95378	5.96031	5.91503	5.85774	5.86629	5.81393		0.0107262	0.0970534	P40422	P40422	DNA-directed RNA polymerases I, II, and III subunit RPABC4	RPC10	2
4.37274	4.36764	4.35423	4.98073	4.94509	4.91221	+	9.28669e-06	-0.581141	P40477	P40477	Nucleoporin NUP159	NUP159	2
4.03046	4.45141	4.08715	4.73974	4.67986	4.59781		0.025018	-0.482797	P36161	P36161	Nucleoporin NUP133	NUP133	1
4.61076	3.9525	4.37473	4.78774	4.76167	4.87418		0.0644764	-0.495201	P52593	P52593	Nucleoporin NUP188	NUP188	3
5.32502	5.10969	5.10477	5.45642	5.54721	5.19031		0.167069	-0.218151	P48837	P48837	Nucleoporin NUP57	NUP57	2
4.73233	4.68108	4.22256	4.64416	4.83287	4.80554		0.279427	-0.215534	P20676	P20676	Nucleoporin NUP1	NUP1	1
5.00648	4.52076	4.83377	4.84537	5.01234	4.80938		0.547079	-0.102025	Q03790	Q03790	Nucleoporin NUP53	NUP53	1
5.38261	5.40657	5.50524	5.56479	5.30944	5.56334		0.634253	-0.0477138	P32499	P32499	Nucleoporin NUP2	NUP2	4
6.26319	6.38268	6.43558	5.1161	4.63408	4.62174	+	0.000774296	1.56984	P33339	P33339	Transcription factor tau 131 kDa subunit	TFC4	4
5.54655	5.47006	5.56894	4.20379	4.60592	4.66584	+	0.00219353	1.03667	Q12415	Q12415	Transcription factor tau 55 kDa subunit	TFC7	2
5.67541	5.23107	5.72055	4.42678	4.58391	4.38595	+	0.00300635	1.0768	P32367	P32367	Transcription factor tau 95 kDa subunit	TFC1	2
4.56558	4.57713	4.44702	5.53464	5.3873	5.56945	+	0.000155541	-0.967222	P38144	P38144	ISWI chromatin-remodeling complex ATPase ISW1	ISW1	2
7.36112	7.33838	7.33432	6.49535	6.50915	6.50594	+	9.05661e-08	0.841132	P61830	P61830	Histone H3	HHT1	3
5.03708	5.04819	5.0624	5.9538	5.92772	5.94229	+	1.15814e-07	-0.892047	P27472	P27472	Glycogen [starch] synthase isoform 2	GSY2	6
4.28717	4.34393	4.30816	5.54416	5.54127	5.52597	+	2.50563e-07	-1.22405	P07143	P07143	Cytochrome c1, heme protein, mitochondrial	CYT1	2
5.27729	5.28437	5.28107	5.74266	5.76888	5.76326	+	5.28973e-07	-0.477353	P38773;P38774	P38773;P38774	2-deoxyglucose-6-phosphate phosphatase 2;2-deoxyglucose-6-phosphate phosphatase 1	DOG2;DOG1	4;3
5.33023	5.3132	5.35606	6.37153	6.42438	6.40364	+	7.0915e-07	-1.06669	P32264	P32264	Glutamate 5-kinase	PRO1	5
8.60958	8.59423	8.62009	7.88756	7.84364	7.85567	+	1.00697e-06	0.745679	Q3E757;P0C0W9	Q3E757;P0C0W9	60S ribosomal protein L11-B;60S ribosomal protein L11-A	RPL11B;RPL11A	12;12
6.47045	6.46291	6.43557	7.06103	7.03911	7.04991	+	1.11727e-06	-0.593708	P49723	P49723	Ribonucleoside-diphosphate reductase small chain 2	RNR4	11
4.84905	4.88059	4.8305	5.63591	5.65764	5.63382	+	1.13943e-06	-0.789079	P38225	P38225	Very long-chain fatty acid transport protein	FAT1	3
5.38191	5.38744	5.40415	5.99595	5.97938	6.01679	+	1.15951e-06	-0.606205	P33302	P33302	Pleiotropic ABC efflux transporter of multiple drugs	PDR5	8
7.90099	7.91654	7.92057	7.17876	7.22825	7.21082	+	1.44691e-06	0.706754	P0CX34;P0CX33	P0CX34;P0CX33	40S ribosomal protein S30-B;40S ribosomal protein S30-A	RPS30B;RPS30A	5;5
4.36162	4.34129	4.38232	5.62415	5.53976	5.57861	+	1.46308e-06	-1.2191	P06197	P06197	CDP-diacylglycerol--inositol 3-phosphatidyltransferase	PIS1	1
7.03262	7.00052	7.0209	7.53582	7.56081	7.55431	+	1.54283e-06	-0.5323	P07149	P07149	Fatty acid synthase subunit beta;3-hydroxyacyl-[acyl-carrier-protein] dehydratase;Enoyl-[acyl-carrier-protein] reductase [NADH];[Acyl-carrier-protein] acetyltransferase;[Acyl-carrier-protein] malonyltransferase;S-acyl fatty acid synthase thioesterase	FAS1	55
4.85281	4.93333	4.90845	5.9905	5.9507	5.98018	+	2.24245e-06	-1.0756	P19358	P19358	S-adenosylmethionine synthase 2	SAM2	14
5.41063	5.34657	5.41002	6.24136	6.26031	6.25787	+	2.54216e-06	-0.864105	P32332	P32332	Mitochondrial oxaloacetate transport protein	OAC1	4
5.97797	5.96558	5.97894	6.61498	6.66761	6.61606	+	3.24897e-06	-0.658723	P38264	P38264	Inorganic phosphate transport protein PHO88	PHO88	7
6.76734	6.78532	6.80303	7.27418	7.2693	7.24731	+	3.47028e-06	-0.478367	P26637	P26637	Leucine--tRNA ligase, cytoplasmic	CDC60	32
7.10408	7.15168	7.14503	7.6863	7.69725	7.70483	+	3.73972e-06	-0.562528	P19097	P19097	Fatty acid synthase subunit alpha;Acyl carrier;3-oxoacyl-[acyl-carrier-protein] reductase;3-oxoacyl-[acyl-carrier-protein] synthase	FAS2	75
5.7135	5.67748	5.68353	6.71332	6.76641	6.67222	+	4.0542e-06	-1.02582	P07262;P39708	P07262	NADP-specific glutamate dehydrogenase 1	GDH1	17;7
7.34757	7.35787	7.34879	7.96496	7.91859	7.97469	+	4.38846e-06	-0.601336	P02829	P02829	ATP-dependent molecular chaperone HSP82	HSP82	39
4.61604	4.62351	4.54759	5.41558	5.43356	5.42275	+	4.73042e-06	-0.828246	P13586	P13586	Calcium-transporting ATPase 1	PMR1	4
8.08776	8.09022	8.08593	7.47101	7.47617	7.41686	+	4.84145e-06	0.633291	P06208-2;P06208	P06208-2;P06208	2-isopropylmalate synthase	LEU4	14;14
6.02397	6.00087	6.00696	6.51732	6.4985	6.47275	+	4.94049e-06	-0.485592	P00958	P00958	Methionine--tRNA ligase, cytoplasmic	MES1	15
6.17134	6.13924	6.16996	6.65324	6.68747	6.65485	+	5.02675e-06	-0.505008	P33331	P33331	Nuclear transport factor 2	NTF2	3
4.4155	4.26333	4.25004	6.05576	6.04733	6.01878	+	5.74787e-06	-1.731	P47912	P47912	Long-chain-fatty-acid--CoA ligase 4	FAA4	5
5.93334	5.95316	5.97574	6.6655	6.65847	6.60732	+	6.22505e-06	-0.689682	Q12118	Q12118	Small glutamine-rich tetratricopeptide repeat-containing protein 2	SGT2	15
4.47995	4.52757	4.50018	5.06306	5.09129	5.11194	+	7.71169e-06	-0.586196	P30952	P30952	Malate synthase 1, glyoxysomal	MLS1	1
4.80457	4.8281	4.90332	5.76503	5.73882	5.74536	+	8.01138e-06	-0.904407	P38426	P38426	Trehalose synthase complex regulatory subunit TPS3	TPS3	7
7.79821	7.78367	7.80662	7.07397	7.13747	7.14575	+	8.84774e-06	0.677109	P41057	P41057	40S ribosomal protein S29-A	RPS29A	5
6.65516	6.63155	6.60993	7.13543	7.17671	7.14196	+	9.17884e-06	-0.519153	P32471	P32471	Elongation factor 1-beta	EFB1	6
6.16604	6.15081	6.20592	6.68051	6.71177	6.7031	+	1.00301e-05	-0.524202	P33892	P33892	Translational activator GCN1	GCN1	32
6.57849	6.55097	6.6196	5.75833	5.67366	5.70744	+	1.04509e-05	0.869875	Q04279	Q04279	Eisosome protein SEG1	SEG1	11
7.25683	7.27069	7.31103	7.83585	7.81053	7.85537	+	1.17797e-05	-0.554402	P54115	P54115	Magnesium-activated aldehyde dehydrogenase, cytosolic	ALD6	29
4.72158	4.71968	4.73157	5.32012	5.30462	5.25052	+	1.2053e-05	-0.567475	P33202	P33202	Ubiquitin fusion degradation protein 4	UFD4	3
5.63346	5.56677	5.56664	6.23822	6.21499	6.25468	+	1.33543e-05	-0.647003	P15303	P15303	Protein transport protein SEC23	SEC23	9
6.44525	6.50352	6.46407	7.06431	7.12429	7.09881	+	1.38809e-05	-0.624854	P40069	P40069	Importin subunit beta-4	KAP123	25
8.64584	8.62859	8.65942	8.08483	8.02402	8.09122	+	1.54105e-05	0.57793	P05740	P05740	60S ribosomal protein L17-A	RPL17A	12
5.2881	5.23807	5.30789	5.83135	5.81297	5.8417	+	1.62831e-05	-0.550657	Q08723	Q08723	26S proteasome regulatory subunit RPN8	RPN8	3
4.89743	4.88071	4.91721	5.55568	5.54447	5.626	+	1.64202e-05	-0.676934	Q06440	Q06440	Coronin-like protein	CRN1	4
6.66539	6.59736	6.66949	7.2025	7.21754	7.21511	+	1.84767e-05	-0.567638	Q05506;P38714	Q05506	Arginine--tRNA ligase, cytoplasmic		29;1
4.30915	4.21025	4.29954	5.2387	5.29114	5.33863	+	1.84798e-05	-1.01651	Q04958	Q04958	Lysophospholipase NTE1	NTE1	3
8.14627	8.10612	8.17624	7.60017	7.61271	7.57546	+	1.88068e-05	0.546758	P39938;P39939	P39938;P39939	40S ribosomal protein S26-A;40S ribosomal protein S26-B	RPS26A;RPS26B	3;2
5.78596	5.79755	5.81224	5.01214	5.11638	5.06304	+	1.88842e-05	0.734731	P11938	P11938	DNA-binding protein RAP1	RAP1	3
4.43605	4.30478	4.48774	5.778	5.86667	5.82081	+	1.95364e-05	-1.4123	P54783	P54783	D-arabinono-1,4-lactone oxidase	ALO1	8
4.63923	4.59019	4.70179	5.45243	5.4646	5.50454	+	2.07905e-05	-0.830117	P25332	P25332	Probable ribokinase	RBK1	3
6.16138	6.21338	6.2177	6.72917	6.71436	6.68516	+	2.10886e-05	-0.512075	Q12680	Q12680	Glutamate synthase [NADH]	GLT1	31
4.89948	4.84091	4.9692	5.88573	5.97496	5.94462	+	2.21936e-05	-1.03191	Q12305	Q12305	Thiosulfate sulfurtransferase RDL1, mitochondrial	RDL1	4
5.56179	5.53067	5.57236	6.08356	6.13132	6.15901	+	2.31885e-05	-0.56969	Q06151	Q06151	m7GpppX diphosphatase	DCS1	9
6.75461	6.80141	6.743	5.3582	5.1368	5.30535	+	2.66797e-05	1.49956	P40580	P40580	Benzil reductase ((S)-benzoin forming) IRC24	IRC24	5
4.14486	3.94274	3.9338	5.53561	5.53369	5.59136	+	2.69747e-05	-1.54642	P53145	P53145	Large subunit GTPase 1	LSG1	4
6.95195	7.00242	6.98308	7.49336	7.56549	7.52771	+	2.7375e-05	-0.549702	P41277	P41277	Glycerol-1-phosphate phosphohydrolase 1	RHR2	15
6.09188	6.15527	6.15258	6.75607	6.69719	6.70922	+	2.79828e-05	-0.587582	P06738	P06738	Glycogen phosphorylase	GPH1	24
5.61334	5.65453	5.71781	6.32623	6.34402	6.36026	+	2.84824e-05	-0.681608	P00812	P00812	Arginase	CAR1	8
6.08094	6.02089	6.01066	6.54914	6.59046	6.5701	+	2.85517e-05	-0.532399	P25087	P25087	Sterol 24-C-methyltransferase	ERG6	8
5.67512	5.63141	5.72052	5.10035	5.069	5.09885	+	2.93606e-05	0.586283	P22354	P22354	54S ribosomal protein L20, mitochondrial	MRPL20	2
4.34168	4.26424	4.37541	5.47807	5.42697	5.34211	+	2.96731e-05	-1.0886	P39966;P34221	P39966	Protein phosphatase 2C homolog 2	PTC2	4;1
5.45802	5.54792	5.44995	6.18248	6.22497	6.22373	+	2.98136e-05	-0.725093	Q01532-2;Q01532	Q01532-2;Q01532	Cysteine proteinase 1, mitochondrial	LAP3	8;7
7.21681	7.1351	7.13181	6.55425	6.52008	6.52447	+	2.99119e-05	0.628306	P04912;P04911	P04912;P04911	Histone H2A.2;Histone H2A.1	HTA2;HTA1	3;3
5.66125	5.63105	5.67087	6.35326	6.25827	6.33655	+	3.09174e-05	-0.661637	P07256	P07256	Cytochrome b-c1 complex subunit 1, mitochondrial	COR1	11
6.11128	6.08314	6.193	6.83211	6.84837	6.81998	+	3.19194e-05	-0.704347	P00931	P00931	Tryptophan synthase	TRP5	17
5.93721	5.92756	5.90285	6.52245	6.43658	6.49664	+	3.3291e-05	-0.562684	P39986	P39986	Manganese-transporting ATPase 1	SPF1	19
5.1205	5.01414	5.03184	5.77521	5.73902	5.75449	+	3.48216e-05	-0.700749	P13517	P13517	F-actin-capping protein subunit beta	CAP2	4
5.77582	5.68455	5.79042	6.44055	6.41864	6.43346	+	3.56781e-05	-0.68062	P40215;Q07500	P40215	External NADH-ubiquinone oxidoreductase 1, mitochondrial	NDE1	11;1
4.91241	4.85089	4.90259	5.53381	5.63082	5.60896	+	3.64927e-05	-0.702567	P23585	P23585	High-affinity glucose transporter HXT2	HXT2	4
4.42586	4.30435	4.36743	5.29168	5.39887	5.39685	+	3.69083e-05	-0.996584	P38755	P38755	Oxysterol-binding protein homolog 7	OSH7	3
6.27054	6.37181	6.39895	5.45678	5.49346	5.41737	+	3.77569e-05	0.891234	Q04598	Q04598	54S ribosomal protein L34, mitochondrial		3
6.59767	6.56644	6.60141	7.19247	7.13985	7.10329	+	3.86019e-05	-0.556693	P07264	P07264	3-isopropylmalate dehydratase	LEU1	23
6.82199	6.77528	6.73837	7.33865	7.29357	7.31623	+	4.02088e-05	-0.537603	P16861	P16861	ATP-dependent 6-phosphofructokinase subunit alpha	PFK1	37
6.91465	6.88061	6.85538	6.34467	6.40799	6.34948	+	4.17637e-05	0.516168	P05745	P05745	60S ribosomal protein L36-A	RPL36A	9
4.70711	4.63375	4.3797	6.52015	6.49698	6.48647	+	4.21665e-05	-1.92768	P05318	P05318	60S acidic ribosomal protein P1-alpha	RPP1A	1
4.17912	4.16038	4.28265	5.04389	4.99602	5.06787	+	4.47291e-05	-0.828546	P38166	P38166	Protein transport protein SFT2	SFT2	1
6.45834	6.35552	6.43517	7.03391	7.04202	7.07402	+	4.57935e-05	-0.633636	P11076	P11076	ADP-ribosylation factor 1	ARF1	9
5.39115	5.48384	5.4177	5.96814	5.94859	5.95007	+	4.95834e-05	-0.524703	P32466	P32466	Low-affinity glucose transporter HXT3	HXT3	4
4.49516	4.39811	4.64643	5.97134	5.89335	5.98279	+	4.99993e-05	-1.43593	P50094	P50094	Inosine-5-monophosphate dehydrogenase 4	IMD4	8
6.35989	6.29018	6.40091	6.99475	7.0328	6.98561	+	5.05285e-05	-0.654059	Q04214;Q12490;Q04215;Q12266	Q04214;Q12490	Transposon Ty1-MR1 Gag-Pol polyprotein;Capsid protein;Ty1 protease;Integrase;Reverse transcriptase/ribonuclease H;Transposon Ty1-BL Gag-Pol polyprotein;Capsid protein;Ty1 protease;Integrase;Reverse transcriptase/ribonuclease H	TY1B-MR1;TY1B-BL	30;29;6;5
6.39359	6.49009	6.47533	7.00892	6.99554	7.00833	+	5.38682e-05	-0.551261	P16474	P16474	78 kDa glucose-regulated protein homolog	KAR2	26
5.41996	5.47543	5.52391	6.09169	6.16098	6.12486	+	5.4913e-05	-0.652746	P05626	P05626	ATP synthase subunit 4, mitochondrial	ATP4	5
6.08226	5.98841	6.03532	6.53187	6.53008	6.55343	+	5.7289e-05	-0.503132	Q12449	Q12449	Hsp90 co-chaperone AHA1	AHA1	9
4.17732	4.35227	4.47467	5.87331	5.8408	5.87286	+	6.16458e-05	-1.52757	P21147	P21147	Acyl-CoA desaturase 1	OLE1	4
4.69689	4.42348	4.58902	5.9561	5.97093	5.99399	+	6.27505e-05	-1.40387	P33327	P33327	NAD-specific glutamate dehydrogenase	GDH2	9
4.27851	4.11824	4.18474	5.04888	5.02083	5.08759	+	6.93782e-05	-0.858605	Q05905	Q05905	Protein HRI1	HRI1	1
6.18396	6.09019	6.12525	6.69056	6.76875	6.72398	+	7.45719e-05	-0.594632	P38708	P38708	Putative proline--tRNA ligase YHR020W	YHR020W	16
4.5562	4.54995	4.45645	5.12971	5.14694	5.09188	+	7.59953e-05	-0.601978	P53893	P53893	Ribosome assembly protein 1	RIA1	2
4.34098	4.36268	4.31864	5.12561	5.18301	5.29718	+	7.78747e-05	-0.861167	P53276	P53276	U3 small nucleolar RNA-associated protein 8	UTP8	3
6.41934	6.40929	6.42104	5.84799	5.87347	5.95308	+	7.94201e-05	0.525045	Q05812	Q05812	Meiotic sister-chromatid recombination protein 3	MSC3	8
6.10484	6.07232	6.15378	6.62109	6.68056	6.70228	+	7.9982e-05	-0.55766	P37303	P37303	Low specificity L-threonine aldolase	GLY1	7
6.21091	6.16977	6.26727	6.75325	6.81952	6.81309	+	8.04354e-05	-0.579307	P38631;Q04952	P38631	1,3-beta-glucan synthase component FKS1	FKS1	24;1
5.63522	5.57063	5.58808	6.25163	6.24137	6.14994	+	8.14318e-05	-0.616334	Q12029	Q12029	Probable mitochondrial transport protein FSF1	FSF1	7
7.94668	7.99116	7.89734	7.42799	7.4	7.35692	+	8.61797e-05	0.550089	P04650	P04650	60S ribosomal protein L39	RPL39	3
6.75371	6.72785	6.64541	7.24646	7.23399	7.23389	+	8.76096e-05	-0.529126	Q00955;P32874	Q00955	Acetyl-CoA carboxylase;Biotin carboxylase	ACC1	54;3
5.50395	5.53405	5.58075	6.12548	6.04952	6.05068	+	9.07898e-05	-0.535642	P15496	P15496	Isopentenyl-diphosphate Delta-isomerase	IDI1	6
5.67523	5.63094	5.66673	5.03602	4.97388	5.10367	+	9.98708e-05	0.619781	P16892	P16892	Mitogen-activated protein kinase FUS3	FUS3	2
4.08309	4.0638	3.83234	5.34701	5.33244	5.25257	+	0.000104623	-1.31759	P38138	P38138	Glucosidase 2 subunit alpha	ROT2	3
5.64954	5.69158	5.6962	4.8682	4.69438	4.68412	+	0.000111663	0.930205	P08018	P08018	MAP kinase kinase PBS2	PBS2	2
4.83671	4.68112	4.63842	5.71062	5.80632	5.71472	+	0.000111987	-1.02514	P33401	P33401	Phosphoglucomutase-1	PGM1	8
4.11225	4.04482	4.36246	5.6168	5.64493	5.64452	+	0.000113187	-1.46224	P39007	P39007	Dolichyl-diphosphooligosaccharide--protein glycosyltransferase subunit STT3	STT3	4
4.48561	4.2821	4.34355	5.54171	5.54513	5.40887	+	0.000114599	-1.12815	P53890	P53890	Bud neck protein 5	BNI5	2
6.19664	6.06237	6.12446	6.6962	6.72018	6.71966	+	0.000122853	-0.584191	P14020	P14020	Dolichol-phosphate mannosyltransferase	DPM1	9
5.97749	5.87525	5.86819	6.41951	6.44608	6.42351	+	0.000134735	-0.522722	P41807	P41807	V-type proton ATPase subunit H	VMA13	9
5.20465	5.19381	5.09987	5.70154	5.72094	5.6665	+	0.000136098	-0.530218	P40970	P40970	Serine palmitoyltransferase 2	LCB2	3
4.89074	4.86492	4.93625	5.73556	5.56705	5.67024	+	0.000140296	-0.760315	Q08954	Q08954	Smr domain-containing protein YPL199C	YPL199C	2
5.92139	5.97939	5.97842	5.4515	5.35429	5.3294	+	0.00015638	0.581334	Q6Q547	Q6Q547	H/ACA ribonucleoprotein complex subunit 3	NOP10	1
5.61326	5.68725	5.58928	6.20671	6.27896	6.17369	+	0.00016127	-0.589856	P53235	P53235	Eukaryotic translation initiation factor 2A	YGR054W	4
5.05995	4.92732	5.08343	5.69533	5.66288	5.67979	+	0.000187482	-0.655766	P32337	P32337	Importin subunit beta-3	PSE1	4
4.74287	4.91187	4.9547	5.7612	5.71478	5.7298	+	0.000196417	-0.865449	P39533	P39533	Homocitrate dehydratase, mitochondrial	ACO2	7
8.64704	8.52394	8.5541	8.00723	8.06359	8.05204	+	0.00019736	0.534074	Q01855	Q01855	40S ribosomal protein S15	RPS15	5
6.14969	6.15504	6.11394	6.7021	6.57844	6.66729	+	0.000198069	-0.509719	Q07551	Q07551	NADPH-dependent alpha-keto amide reductase		15
7.38724	7.54389	7.61527	6.64146	6.58983	6.58747	+	0.000198306	0.909215	P05747	P05747	60S ribosomal protein L29	RPL29	1
4.25834	4.41165	4.33496	4.95433	5.04914	4.9963	+	0.000216647	-0.664941	Q08225	Q08225	Probable dipeptidyl peptidase 3		1
5.20801	5.32752	5.39329	6.0093	6.00041	5.9994	+	0.000216997	-0.693434	P47169	P47169	Sulfite reductase [NADPH] subunit beta	MET5	11
6.98319	7.13889	7.11723	6.4335	6.36659	6.35345	+	0.00021969	0.695256	Q12692	Q12692	Histone H2A.Z	HTZ1	4
4.61875	4.60253	4.56933	5.21578	5.38756	5.25165	+	0.000223272	-0.688128	P35178	P35178	Ribosomal RNA-processing protein 1	RRP1	2
4.16325	4.29115	4.06566	5.20865	5.12382	5.30139	+	0.000235448	-1.03794	Q06143	Q06143	Mitochondrial dicarboxylate transporter	DIC1	1
5.36311	5.52425	5.51549	6.22672	6.31829	6.20049	+	0.000248702	-0.780883	P32368	P32368	Phosphoinositide phosphatase SAC1	SAC1	10
4.3062	4.22046	4.09816	5.3218	5.19549	5.13167	+	0.000254518	-1.00805	P40070	P40070	U6 snRNA-associated Sm-like protein LSm4	LSM4	1
5.19869	5.04084	5.18248	5.76347	5.77034	5.81169	+	0.00025513	-0.641163	P32319	P32319	Vacuolar protein sorting/targeting protein VPS10	PEP1	7
5.22295	5.21301	5.30192	5.76843	5.84796	5.73348	+	0.000258787	-0.537333	P32895	P32895	Ribose-phosphate pyrophosphokinase 1	PRS1	3
4.58817	4.69139	4.60796	5.19984	5.34589	5.27104	+	0.000259081	-0.643078	P06101	P06101	Hsp90 co-chaperone Cdc37	CDC37	2
4.42514	4.09313	4.29655	5.72374	5.59481	5.53324	+	0.000272879	-1.34566	P40043	P40043	Respiratory growth induced protein 1	RGI1	1
5.37482	5.34831	5.33508	5.81838	5.88645	5.96819	+	0.000276395	-0.538271	P0CT04	P0CT04	Protease B inhibitor 2	PBI2	1
5.1357	4.98162	5.15143	5.77443	5.83882	5.76518	+	0.00028228	-0.703224	P34223	P34223	UBX domain-containing protein 1	SHP1	5
4.80785	4.91855	4.66934	5.66118	5.73908	5.74205	+	0.000283628	-0.915527	P04037	P04037	Cytochrome c oxidase subunit 4, mitochondrial	COX4	3
5.71615	5.79036	5.67003	6.21256	6.19564	6.27375	+	0.000289749	-0.501802	Q04697	Q04697	Glucose-signaling factor 2	GSF2	8
7.47816	7.34929	7.50286	6.81491	6.72786	6.81239	+	0.000290029	0.658384	P02294;P02293	P02294;P02293	Histone H2B.2;Histone H2B.1	HTB2;HTB1	4;4
5.87358	5.85966	5.81271	4.67346	4.74941	4.4033	+	0.000312553	1.23993	P32835	P32835	GTP-binding nuclear protein GSP1/CNR1	GSP1	10
5.66051	5.73139	5.81911	6.33115	6.40631	6.32005	+	0.000320561	-0.615498	P30822	P30822	Exportin-1	CRM1	12
4.6883	4.54906	4.46602	5.32816	5.38825	5.33182	+	0.000321474	-0.781617	P38153	P38153	AP-3 complex subunit mu	APM3	2
6.10009	6.01309	5.99799	5.35613	5.42756	5.25138	+	0.000327888	0.69203	P17076	P17076	60S ribosomal protein L8-A	RPL8A	23
5.21349	4.96049	5.04885	5.92697	5.90983	5.92765	+	0.000338562	-0.847208	P53199	P53199	Sterol-4-alpha-carboxylate 3-dehydrogenase, decarboxylating	ERG26	4
5.63897	5.69497	5.80443	6.39518	6.31434	6.3175	+	0.00033987	-0.629551	P17423	P17423	Homoserine kinase	THR1	9
5.34438	5.20901	5.36367	4.67165	4.64401	4.54551	+	0.000378824	0.685298	P14904	P14904	Vacuolar aminopeptidase 1	LAP4	2
6.79799	6.63846	6.74937	7.37198	7.29771	7.294	+	0.000380667	-0.592621	P38088-2;P38088	P38088-2;P38088	Glycine--tRNA ligase 1, mitochondrial	GRS1	24;23
4.39246	4.02417	4.11208	5.50874	5.4519	5.62997	+	0.000385145	-1.35397	Q07657	Q07657	Seventh homolog of septin 1	SHS1	4
4.58981	4.31726	4.62549	5.57126	5.62383	5.59057	+	0.0003877	-1.08436	P32492	P32492	Myosin-4	MYO4	2
4.9453	5.10523	4.8282	5.83762	5.8294	5.83266	+	0.000405661	-0.873655	Q06142	Q06142	Importin subunit beta-1	KAP95	3
7.23721	7.15016	7.14859	6.54969	6.66621	6.50762	+	0.000411269	0.604146	Q06218	Q06218	ATP-dependent RNA helicase DBP9	DBP9	4
4.07796	4.48598	4.09979	5.66324	5.64213	5.64946	+	0.000419622	-1.43036	P31787	P31787	Acyl-CoA-binding protein	ACB1	1
6.99956	6.99093	7.13248	6.42384	6.47016	6.34195	+	0.000443958	0.629003	O13516	O13516	40S ribosomal protein S9-A	RPS9A	20
5.52538	5.27294	5.43127	6.20391	6.18847	6.17963	+	0.000456306	-0.780808	P32178	P32178	Chorismate mutase	ARO7	8
4.58471	4.86146	4.59265	5.62782	5.63004	5.6511	+	0.000468005	-0.956715	P33307	P33307	Importin alpha re-exporter	CSE1	4
5.1124	5.00621	4.93883	5.59243	5.60872	5.69719	+	0.000518363	-0.613627	P32502	P32502	Translation initiation factor eIF-2B subunit beta	GCD7	4
5.38335	5.292	5.43043	5.82624	5.9249	5.87314	+	0.000520742	-0.506165	P33775	P33775	Dolichyl-phosphate-mannose--protein mannosyltransferase 1	PMT1	4
4.42087	4.07105	4.15481	5.27167	5.38278	5.38141	+	0.00053787	-1.12971	Q12009	Q12009	tRNA (guanine-N(7)-)-methyltransferase	TRM8	3
5.48279	5.59392	5.34335	6.21066	6.26837	6.20085	+	0.000566582	-0.753272	P27616	P27616	Phosphoribosylaminoimidazole-succinocarboxamide synthase	ADE1	11
5.48093	5.53222	5.35481	5.97899	5.97761	6.00105	+	0.000573048	-0.529895	Q12265	Q12265	Ribose-phosphate pyrophosphokinase 5	PRS5	8
4.05698	4.29355	3.99175	5.2057	5.42306	5.20233	+	0.000579358	-1.16293	Q03921	Q03921	Protein dopey	DOP1	4
5.43504	5.45302	5.27404	5.99746	5.95926	6.04244	+	0.000581322	-0.612355	P32381	P32381	Actin-related protein 2	ARP2	9
4.35296	4.54289	4.27878	5.1766	5.17074	5.1608	+	0.000590406	-0.777838	Q03028	Q03028	Mitochondrial 2-oxodicarboxylate carrier 1	ODC1	2
5.20295	5.03014	5.11849	5.77794	5.96351	5.96379	+	0.000591655	-0.784548	P10614	P10614	Lanosterol 14-alpha demethylase	ERG11	4
4.38026	4.12593	4.28212	5.15525	5.06962	5.02555	+	0.000594494	-0.820703	P53183	P53183	Putative uncharacterized oxidoreductase YGL039W	YGL039W	1
4.39446	4.48076	4.16962	5.27025	5.31898	5.25085	+	0.000604021	-0.931748	P35127	P35127	Ubiquitin carboxyl-terminal hydrolase YUH1	YUH1	2
4.66045	4.1305	4.07883	6.11573	6.10223	6.12164	+	0.000606444	-1.82328	P40893	P40893	Regulation of enolase protein 1	REE1	5
4.40625	4.24848	4.61814	5.46951	5.49046	5.45739	+	0.000620306	-1.04817	Q99287	Q99287	Protein SEY1	SEY1	4
4.18048	4.47285	4.35108	5.31735	5.21095	5.19397	+	0.000626234	-0.905955	P32860	P32860	NifU-like protein, mitochondrial	NFU1	2
4.16486	4.47042	4.11482	5.3398	5.48615	5.38214	+	0.000642793	-1.15266	P36152	P36152	Fe-S cluster assembly protein DRE2	DRE2	3
5.59154	5.68288	5.60474	6.20173	6.39174	6.21694	+	0.000667122	-0.643751	Q04013	Q04013	Mitochondrial DNA replication protein YHM2	YHM2	8
4.26672	4.31631	4.55703	5.22929	5.27728	5.33032	+	0.00067573	-0.89895	Q12453	Q12453	Cytoplasmic export protein 1	CEX1	3
6.36098	6.27522	6.30493	4.7116	4.73173	4.16745	+	0.000678211	1.77678	P40040	P40040	Protein THO1	THO1	2
4.4713	4.17908	4.33637	5.14008	5.18496	5.12651	+	0.000678605	-0.821601	Q01476	Q01476	Ubiquitin carboxyl-terminal hydrolase 2	UBP2	2
5.4954	5.64904	5.49409	6.16086	6.05866	6.1464	+	0.000682053	-0.575794	P12612	P12612	T-complex protein 1 subunit alpha	TCP1	9
5.45948	5.22331	5.20583	6.05599	6.06855	6.08432	+	0.000711183	-0.773416	P40047	P40047	Aldehyde dehydrogenase 5, mitochondrial	ALD5	9
5.60814	5.69309	5.71344	5.14129	4.95259	5.09497	+	0.000737475	0.608607	P38922	P38922	Protein HRB1	HRB1	2
6.97272	7.03358	7.17599	7.65855	7.69304	7.61029	+	0.000792115	-0.593199	P15108	P15108	ATP-dependent molecular chaperone HSC82	HSC82	38
4.56346	4.468	4.42736	5.15602	4.98622	5.14564	+	0.000864349	-0.609691	P22213	P22213	Protein SLY1	SLY1	2
4.37936	4.6504	4.64369	5.35215	5.3996	5.46291	+	0.000869048	-0.847067	Q12246	Q12246	Sphingoid long chain base kinase 4	LCB4	3
7.24418	7.05405	7.1121	6.59783	6.65334	6.59533	+	0.000927094	0.521272	Q02486	Q02486	ARS-binding factor 2, mitochondrial	ABF2	9
6.77315	6.95511	6.89883	7.3964	7.51814	7.42385	+	0.000941034	-0.570435	P00358	P00358	Glyceraldehyde-3-phosphate dehydrogenase 2	TDH2	27
5.19353	5.14598	5.0504	6.06111	5.81125	5.84267	+	0.000963212	-0.775036	P39692	P39692	Sulfite reductase [NADPH] flavoprotein component	MET10	5
4.15719	4.41878	4.21906	4.97462	5.06822	4.96567	+	0.000990261	-0.737828	P54858	P54858	Protein DOS2	DOS2	1
5.60657	5.80733	5.71028	6.3062	6.23469	6.22456	+	0.000991868	-0.547086	P47117	P47117	Actin-related protein 3	ARP3	8
4.37273	4.44835	4.70802	5.41769	5.36327	5.44465	+	0.000997329	-0.898834	P40579	P40579	Uncharacterized oxidoreductase YIR035C	YIR035C	2
5.19257	5.2385	5.08213	5.68009	5.83576	5.69996	+	0.00109055	-0.567541	P32331	P32331	Carrier protein YMC1, mitochondrial	YMC1	5
5.4991	5.35724	5.3038	6.05618	5.9147	6.0383	+	0.00109539	-0.616352	Q12377	Q12377	26S proteasome regulatory subunit RPN6	RPN6	5
5.5514	5.74845	5.68197	6.15272	6.23993	6.18291	+	0.00110131	-0.53125	P33297	P33297	26S protease regulatory subunit 6A	RPT5	9
4.26623	5.00155	4.85714	6.61611	6.5605	6.61463	+	0.00111468	-1.88877	Q08645	Q08645	Folylpolyglutamate synthase	MET7	2
5.93492	5.82009	5.81833	4.58856	4.77386	4.2473	+	0.00114456	1.32121	Q3E7B7	Q3E7B7	SERF-like protein YDL085C-A	YDL085C-A	1
4.27431	4.00635	4.48583	5.94194	5.5517	5.91144	+	0.0011662	-1.5462	P53107	P53107	Ran-specific GTPase-activating protein 30	YRB30	3
5.7542	5.42356	5.72201	6.49608	6.53422	6.49531	+	0.00117519	-0.875274	P40159	P40159	Uncharacterized protein YNL208W		6
4.02596	4.37083	4.28627	5.13193	5.16195	5.04751	+	0.00125784	-0.886105	P53011	P53011	Nucleoporin SEH1	SEH1	1
4.7158	4.53864	4.63224	5.25979	5.15459	5.35701	+	0.00127027	-0.628239	Q04493	Q04493	Prefoldin subunit 5	GIM5	1
5.03541	5.04454	5.2277	5.68861	5.84074	5.70161	+	0.00127382	-0.641107	P53731	P53731	Actin-related protein 2/3 complex subunit 2	ARC35	5
4.12	4.56582	4.14166	5.50075	5.5423	5.40328	+	0.00132662	-1.20628	P47119	P47119	Inosine triphosphate pyrophosphatase	HAM1	5
4.68888	4.86992	4.85109	5.34622	5.42993	5.53928	+	0.00137332	-0.635174	P11792	P11792	Serine/threonine-protein kinase SCH9	SCH9	4
5.43141	5.13622	5.1884	5.94629	6.02923	6.01004	+	0.00140416	-0.743179	Q10740	Q10740	Leukotriene A-4 hydrolase homolog	LAP2	4
4.90746	4.6793	4.69823	5.74009	6.17885	6.16391	+	0.001425	-1.26595	Q04371	Q04371	UPF0364 protein YMR027W		7
4.55045	5.1928	4.83507	6.34853	6.27598	6.32118	+	0.00146914	-1.45579	Q3E841	Q3E841	Uncharacterized protein YNR034W-A	YNR034W-A	7
4.79389	4.82099	4.4645	5.57549	5.58692	5.5657	+	0.00153475	-0.88291	P38197	P38197	UPF0001 protein YBL036C		4
5.24706	5.44137	5.10897	5.98015	6.03341	6.03232	+	0.00157053	-0.749493	Q04491	Q04491	Protein transport protein SEC13	SEC13	5
6.0082	6.18413	6.29585	6.79812	6.79796	6.86494	+	0.00161643	-0.657615	P17536	P17536	Tropomyosin-1	TPM1	9
4.84938	4.74674	4.5291	5.4402	5.56094	5.44528	+	0.00163932	-0.773736	P32485	P32485	Mitogen-activated protein kinase HOG1	HOG1	3
5.90048	5.96317	5.73702	6.3798	6.49431	6.4284	+	0.00164854	-0.567278	P54838	P54838	Dihydroxyacetone kinase 1	DAK1	10
5.38123	5.38061	5.16338	5.839	5.9365	5.93175	+	0.00168719	-0.594009	P47018	P47018	Maintenance of telomere capping protein 1	MTC1	7
4.46555	4.24694	4.44227	4.96434	4.8866	4.93924	+	0.00171899	-0.545136	P53155	P53155	Uncharacterized protein YGL082W	YGL082W	2
4.47203	4.45497	4.83952	5.48607	5.52501	5.53876	+	0.00183563	-0.92777	Q02776	Q02776	Mitochondrial import inner membrane translocase subunit TIM50	TIM50	3
5.09309	5.12051	5.31028	5.72827	5.75715	5.66204	+	0.00184646	-0.541193	Q05359	Q05359	Protein ERP1	ERP1	2
5.25784	5.17213	4.94997	5.94994	5.79026	5.95708	+	0.00193106	-0.772445	P38999	P38999	Saccharopine dehydrogenase [NADP(+), L-glutamate-forming]	LYS9	5
4.19771	4.43375	4.63982	5.34187	5.33699	5.33961	+	0.00200422	-0.91573	Q00772	Q00772	Mitogen-activated protein kinase SLT2/MPK1	SLT2	2
5.02448	4.46863	4.91075	6.0853	5.96646	6.07916	+	0.00203014	-1.24235	P53909	P53909	Adenine deaminase	AAH1	5
4.45874	4.44349	4.69311	5.22708	5.09347	5.18392	+	0.00209903	-0.636377	Q05515	Q05515	Survival factor 1	SVF1	1
4.64129	4.30097	4.20921	5.38604	5.28611	5.45886	+	0.00212135	-0.993183	P27810	P27810	Alpha-1,2 mannosyltransferase KTR1	KTR1	3
5.00026	5.29097	5.16351	5.80658	5.83557	5.72374	+	0.00215172	-0.637048	P14907	P14907	Nucleoporin NSP1	NSP1	4
4.41289	4.34365	4.64228	5.24101	5.54587	5.58935	+	0.00220272	-0.992469	P43555	P43555	Protein EMP47	EMP47	3
5.07654	5.04433	4.89161	5.86943	5.59344	5.65032	+	0.0023275	-0.700235	P49435	P49435	Adenine phosphoribosyltransferase 1	APT1	5
4.53703	4.13827	4.5704	5.32663	5.37781	5.36773	+	0.00251943	-0.942154	Q2V2P4	Q2V2P4	Uncharacterized protein YIL156W-B	YIL156W-B	1
4.81959	4.85102	4.40896	5.67802	5.74283	5.61566	+	0.00257862	-0.985645	P48415	P48415	COPII coat assembly protein SEC16	SEC16	7
4.23029	3.89103	4.32108	5.0475	5.0441	5.21531	+	0.00258461	-0.954835	P53299	P53299	Mitochondrial import inner membrane translocase subunit TIM13	TIM13	1
4.3351	4.09913	4.38389	4.95373	4.84302	4.99009	+	0.00262876	-0.656238	P32474	P32474	Protein disulfide-isomerase EUG1	EUG1	1
4.17523	4.38143	4.39338	4.82516	4.90736	5.01856	+	0.00265778	-0.600348	P40509	P40509	Coatomer subunit epsilon	SEC28	1
5.24548	5.16355	4.9037	5.75524	5.86226	5.8668	+	0.00269449	-0.723858	P36154	P36154	Altered inheritance rate of mitochondria protein 29	AIM29	4
4.36134	3.8527	4.36645	5.45754	5.33184	5.28873	+	0.00279578	-1.16587	P42842	P42842	Essential for maintenance of the cell wall protein 1	EMW1	4
4.07632	4.33695	4.39339	5.03239	5.26827	5.01134	+	0.00282916	-0.835117	P40367	P40367	GPI ethanolamine phosphate transferase 2	LAS21	2
4.39891	4.42154	4.19667	5.01945	5.1227	4.87163	+	0.00285628	-0.665553	P40414	P40414	Tropomyosin-2	TPM2	1
4.88734	4.89829	4.63083	5.35727	5.38391	5.40611	+	0.0028609	-0.576943	P49367	P49367	Homoaconitase, mitochondrial	LYS4	4
5.19645	5.36529	5.35292	5.99708	5.8113	5.78485	+	0.002891	-0.559522	P53549	P53549	26S protease subunit RPT4	RPT4	5
5.86025	5.88979	6.13025	6.51815	6.51555	6.51359	+	0.00289341	-0.555668	P32563	P32563	V-type proton ATPase subunit a, vacuolar isoform	VPH1	17
6.49026	6.62093	6.61659	5.52511	5.85512	5.89956	+	0.002899	0.815997	P03872	P03872	Partitioning protein REP2	REP2	4
4.11822	3.96355	4.43001	5.09535	5.05401	5.03705	+	0.00297745	-0.891541	P32461	P32461	Diphthamide biosynthesis protein 2	DPH2	2
5.17048	5.08231	5.59446	6.26066	6.3363	6.31225	+	0.00307343	-1.02065	P53852	P53852	Cysteine--tRNA ligase		12
5.86015	6.11993	6.09996	6.6103	6.61778	6.53009	+	0.00314664	-0.559374	P38972	P38972	Phosphoribosylformylglycinamidine synthase	ADE6	15
3.96272	4.61062	4.16643	5.62495	5.68555	5.4087	+	0.00315261	-1.32648	P53075	P53075	Sensitivity to high expression protein 10	SHE10	4
4.3244	4.54303	4.19298	4.97881	5.02007	5.08215	+	0.0031893	-0.673539	Q06679	Q06679	U3 small nucleolar RNA-associated protein 4	UTP4	2
5.9595	5.7729	6.01096	6.42223	6.54383	6.39395	+	0.00326697	-0.538887	P39958	P39958	Rab GDP-dissociation inhibitor	GDI1	7
6.25423	6.08021	5.96854	6.72218	6.78437	6.6165	+	0.00326843	-0.606691	P32454	P32454	Aminopeptidase 2, mitochondrial	APE2	24
4.27551	4.61647	4.51278	5.13059	5.21695	5.36982	+	0.00328602	-0.77087	Q06406	Q06406	U6 snRNA-associated Sm-like protein LSm6	LSM6	2
4.34338	4.67281	4.59805	5.19543	5.14793	5.16021	+	0.00333642	-0.629775	P42935	P42935	Elongator complex protein 2	ELP2	3
5.01492	4.88111	4.35591	6.02576	6.01655	5.98128	+	0.00336687	-1.25722	P32476	P32476	Squalene monooxygenase	ERG1	7
3.98341	4.46294	4.4636	5.26177	5.32885	5.3498	+	0.00338082	-1.01016	P32191	P32191	Glycerol-3-phosphate dehydrogenase, mitochondrial	GUT2	4
5.41855	5.27684	5.11784	5.8285	5.81892	5.78989	+	0.00348707	-0.54136	P32377	P32377	Diphosphomevalonate decarboxylase	MVD1	6
4.55605	4.18846	4.50519	5.15321	5.09502	5.14831	+	0.00356088	-0.715617	P22517	P22517	Calcium/calmodulin-dependent protein kinase II	CMK2	2
5.42795	4.98282	5.34828	6.03889	6.24601	6.22936	+	0.00381153	-0.918402	P28707	P28707	Co-chaperone protein SBA1	SBA1	4
4.21901	4.04157	4.7023	5.49357	5.50281	5.50592	+	0.00394288	-1.1798	P38858	P38858	6-phosphogluconolactonase 3	SOL3	3
4.54938	4.12915	4.18635	5.04354	5.27106	5.27817	+	0.00397099	-0.909295	P36059	P36059	ATP-dependent (S)-NAD(P)H-hydrate dehydratase		3
4.79641	4.77683	5.30405	5.94842	6.05786	6.0078	+	0.0039796	-1.04559	P25043	P25043	Proteasome subunit beta type-2	PUP1	8
5.04954	4.84495	4.75038	5.38329	5.46303	5.42799	+	0.00399786	-0.543147	P32353	P32353	C-5 sterol desaturase	ERG3	2
4.68288	4.58776	4.26004	5.29289	5.33559	5.23898	+	0.00402288	-0.778924	P38993	P38993	Iron transport multicopper oxidase FET3	FET3	1
4.14807	4.63477	4.15269	5.37539	5.20092	5.31349	+	0.00435402	-0.984753	P36017	P36017	Vacuolar protein sorting-associated protein 21	VPS21	3
4.32696	4.68452	4.3478	5.16612	5.10519	5.10472	+	0.0046404	-0.67225	P00427	P00427	Cytochrome c oxidase subunit 6, mitochondrial	COX6	2
6.60954	6.38501	6.53209	5.67666	6.00674	5.69304	+	0.00471366	0.716738	Q12306	Q12306	Ubiquitin-like protein SMT3	SMT3	3
5.35429	5.52362	5.0892	6.0384	6.09273	6.01577	+	0.00481525	-0.726601	P11075	P11075	Protein transport protein SEC7	SEC7	10
5.49305	5.60875	5.15281	6.2131	6.27598	6.15383	+	0.00488438	-0.796101	P32568;P53756;Q02785;P51533	P32568	Protein SNQ2	SNQ2	12;1;1;1
4.45547	4.56176	4.92247	5.414	5.54887	5.45546	+	0.00490754	-0.826211	P46950	P46950	Nitrosoguanidine resistance protein SNG1	SNG1	2
4.83304	4.66663	4.49039	5.18626	5.29259	5.24316	+	0.00507991	-0.577316	P38627	P38627	CTP synthase 2	URA8	3
4.2279	4.49674	4.66867	5.27223	5.18947	5.15383	+	0.00508775	-0.74074	P38113	P38113	Alcohol dehydrogenase 5	ADH5	4
4.8723	4.28712	3.9242	5.88578	5.89905	5.91196	+	0.00510496	-1.53772	Q12691;Q01896;P13587	Q12691;Q01896;P13587	Sodium transport ATPase 5;Sodium transport ATPase 2;Sodium transport ATPase 1	ENA5;ENA2;ENA1	5;5;5
7.67287	7.37687	7.3827	6.74632	6.69438	6.94588	+	0.00535915	0.681956	P46682	P46682	AP-3 complex subunit beta	APL6	1
4.45434	4.53947	4.18981	5.0821	5.49848	5.2354	+	0.00548484	-0.877453	P21306	P21306	ATP synthase subunit epsilon, mitochondrial	ATP15	2
4.50237	4.27963	4.88117	5.53017	5.52422	5.48434	+	0.00554034	-0.958516	P53925	P53925	Uncharacterized vacuolar membrane protein YNL115C		3
4.0738	4.40447	4.58635	5.17291	5.20385	5.14742	+	0.00556926	-0.819855	P53319	P53319	6-phosphogluconate dehydrogenase, decarboxylating 2	GND2	8
4.71933	4.22754	4.93357	5.7517	5.7603	5.77156	+	0.00559602	-1.13438	P39960	P39960	GTPase-activating protein BEM2/IPL2	BEM2	8
5.28129	5.03254	5.10959	4.39823	3.96839	4.40916	+	0.00560017	0.882546	Q03246	Q03246	37S ribosomal protein S17, mitochondrial	MRPS17	1
5.42861	5.81646	5.81418	6.35692	6.4004	6.41222	+	0.00565025	-0.703429	Q03161	Q03161	Glucose-6-phosphate 1-epimerase		6
4.18888	4.6066	4.65882	5.29558	5.36412	5.24866	+	0.00582265	-0.818019	P23594;P23595	P23594;P23595	Serine/threonine-protein phosphatase PP2A-1 catalytic subunit;Serine/threonine-protein phosphatase PP2A-2 catalytic subunit	PPH21;PPH22	2;1
5.39047	5.74373	5.6997	6.23979	6.18143	6.18508	+	0.00633777	-0.590803	P10963	P10963	Phosphoenolpyruvate carboxykinase [ATP]	PCK1	8
5.40254	4.5977	4.6262	6.25673	6.25343	6.24346	+	0.00643938	-1.37573	P23724	P23724	Proteasome subunit beta type-6	PRE7	6
4.42896	4.34915	5.02241	5.64203	5.82143	5.75522	+	0.00647622	-1.13939	Q06705	Q06705	Phosphatidylinositol transfer protein CSR1	CSR1	5
5.4147	5.03282	5.10116	5.81045	5.82183	5.75846	+	0.00673451	-0.614022	P39968	P39968	Vacuolar protein 8	VAC8	6
5.21624	5.2437	5.60282	6.05773	5.94154	6.11056	+	0.0070522	-0.682355	P23638	P23638	Proteasome subunit alpha type-3	PRE9	5
4.90338	4.38941	4.58335	5.43012	5.37426	5.36692	+	0.00717661	-0.765059	P21801	P21801	Succinate dehydrogenase [ubiquinone] iron-sulfur subunit, mitochondrial	SDH2	2
4.54421	4.41822	4.76671	5.05405	5.24308	5.21811	+	0.00722673	-0.595362	P29703	P29703	Protein farnesyltransferase/geranylgeranyltransferase type-1 subunit alpha	RAM2	2
5.06333	5.26078	4.97119	5.52188	5.76995	5.7169	+	0.0074261	-0.571142	P32911	P32911	Eukaryotic translation initiation factor eIF-1	SUI1	2
4.354	4.47607	4.70079	5.37905	5.0415	5.21388	+	0.0075876	-0.701189	P53073	P53073	ER membrane protein complex subunit 4	EMC4	2
5.21957	4.98462	5.37918	5.82648	5.82639	5.72068	+	0.00761201	-0.596724	P38137	P38137	Peroxisomal-coenzyme A synthetase	PCS60	7
4.64912	4.25094	4.31587	5.04322	5.0141	4.99677	+	0.00782729	-0.612719	P38732	P38732	N-lysine methyltransferase EFM1	EFM1	1
4.65061	5.01005	4.58502	5.82975	5.48071	5.49604	+	0.00807824	-0.85361	P35723	P35723	Endoplasmic reticulum transmembrane protein 1	YET1	3
4.62679	5.31679	4.69257	5.85524	6.23242	6.23049	+	0.00834533	-1.22733	P51996	P51996	GTP-binding protein YPT32/YPT11	YPT32	7
5.10897	4.37943	5.20255	6.13906	6.23662	6.12532	+	0.00841465	-1.27002	P01123	P01123	GTP-binding protein YPT1	YPT1	6
5.22457	5.26045	4.80041	5.80286	5.83594	5.77585	+	0.00883087	-0.70974	P38079	P38079	Protein YRO2	YRO2	3
4.34293	5.1468	4.51423	5.80108	5.86038	5.83929	+	0.00893108	-1.1656	P54861	P54861	Dynamin-related protein DNM1	DNM1	6
4.15064	4.78781	4.97205	5.89045	5.76165	5.79143	+	0.00947847	-1.17768	P13298	P13298	Orotate phosphoribosyltransferase 1	URA5	4
4.36765	4.18261	4.90359	5.48416	5.50407	5.49463	+	0.00952805	-1.00967	P20107	P20107	Zinc/cadmium resistance protein	ZRC1	1
4.55319	4.98336	4.15882	5.91422	5.63008	5.68396	+	0.0096998	-1.17763	Q04217	Q04217	Probable ATP-dependent RNA helicase DHR1	ECM16	3
5.37117	5.28925	4.80333	5.99497	5.99195	5.94263	+	0.00990327	-0.821935	P02992	P02992	Elongation factor Tu, mitochondrial	TUF1	5
4.13107	4.55162	4.05248	4.9585	4.98308	4.93958	+	0.0100209	-0.715328	P36088	P36088	Free methionine-R-sulfoxide reductase		1
3.80944	4.00216	4.29023	4.65138	4.79469	4.67584	+	0.0100689	-0.67336	P38286	P38286	Very-long-chain 3-oxoacyl-CoA reductase	IFA38	1
4.79436	4.30907	4.81333	5.35217	5.43084	5.41592	+	0.0103274	-0.76072	P00431	P00431	Cytochrome c peroxidase, mitochondrial	CCP1	3
4.36493	4.66652	4.26018	5.20728	4.96726	5.03658	+	0.0105526	-0.63983	P25359	P25359	Exosome complex component RRP43	RRP43	2
4.04369	4.5938	4.11923	5.00905	5.04194	5.04909	+	0.0106146	-0.781121	Q06489	Q06489	Methylthioribose-1-phosphate isomerase	MRI1	2
4.62262	4.32559	4.77267	5.16836	5.21385	5.13905	+	0.0107652	-0.600127	P43577	P43577	Glucosamine 6-phosphate N-acetyltransferase	GNA1	1
4.66635	4.18987	4.05494	5.08703	5.18775	5.16272	+	0.0109767	-0.842113	Q08960	Q08960	S-adenosyl-L-methionine-dependent tRNA 4-demethylwyosine synthase	TYW1	2
4.46849	4.5486	4.90872	5.25566	5.21399	5.32234	+	0.0110322	-0.622059	P36112	P36112	MICOS complex subunit MIC60	MIC60	3
4.33342	4.15647	3.89584	4.82674	4.7128	4.66601	+	0.0110875	-0.606611	P40557	P40557	ER-retained PMA1-suppressing protein 1	EPS1	1
4.78302	4.27963	4.21276	5.181	5.24346	5.29974	+	0.0112022	-0.816263	P53845	P53845	Protein transport protein YIF1	YIF1	1
4.90529	4.61455	5.06069	5.43969	5.41172	5.52801	+	0.0114248	-0.599627	P40483	P40483	Putative zinc metalloproteinase YIL108W	YIL108W	3
4.53916	5.12625	4.26705	5.721	5.76905	5.84495	+	0.0114306	-1.13418	P38817	P38817	ADP-ribosylation factor-binding protein GGA2	GGA2	5
4.29898	4.78179	4.31993	5.31317	5.1349	5.15945	+	0.0116823	-0.735602	P46993	P46993	Protein ASG7	ASG7	1
5.39847	5.31355	4.96062	5.80306	5.84759	5.79789	+	0.0118237	-0.591969	P38737	P38737	Proteasome component ECM29	ECM29	10
4.66619	4.24844	4.8356	5.34685	5.41932	5.30805	+	0.0120209	-0.774664	P08004	P08004	Chitin synthase 1	CHS1	2
4.57822	4.03747	4.43339	4.99392	5.06255	5.18093	+	0.0128886	-0.72944	P42945	P42945	U3 small nucleolar RNA-associated protein 10	UTP10	3
4.82701	4.55631	4.29211	5.75427	5.71294	5.20631	+	0.0129919	-0.999362	P33734	P33734	Imidazole glycerol phosphate synthase hisHF;Glutamine amidotransferase;Cyclase	HIS7	5
4.32227	4.35881	4.8546	5.2188	5.22175	5.28179	+	0.013525	-0.728884	P38694	P38694	Putative aldehyde dehydrogenase-like protein YHR039C	MSC7	2
4.20704	4.6367	4.67226	5.13726	5.32968	5.11393	+	0.0138401	-0.688292	P23291	P23291	Casein kinase I homolog 1	YCK1	3
4.51477	4.09854	4.68321	5.35242	5.1113	5.18029	+	0.0141117	-0.782499	P25037	P25037	Ubiquitin carboxyl-terminal hydrolase 1	UBP1	3
4.48582	4.50656	4.09161	4.95163	5.03897	4.86852	+	0.0146346	-0.591711	P25451	P25451	Proteasome subunit beta type-3	PUP3	2
4.50287	4.99017	5.10931	5.58635	5.63537	5.67991	+	0.0149951	-0.766427	P30902	P30902	ATP synthase subunit d, mitochondrial	ATP7	2
4.16834	4.67088	4.57597	5.05069	5.60506	5.55084	+	0.0165207	-0.930469	P22023	P22023	Killer toxin-resistance protein 5	KRE5	3
4.05691	4.64447	4.36472	5.03707	5.10166	4.98158	+	0.0167658	-0.684736	P42838	P42838	Alkylphosphocholine resistance protein LEM3	LEM3	2
4.31153	4.8056	4.24877	5.0556	5.32561	5.39069	+	0.0170241	-0.802	Q03362	Q03362	Uncharacterized protein YDR476C	YDR476C	3
5.05488	4.08929	3.91914	5.69059	5.78168	5.77914	+	0.0170537	-1.39603	Q07878	Q07878	Vacuolar protein sorting-associated protein 13	VPS13	8
4.40835	5.16818	5.10301	5.82534	5.89912	5.83646	+	0.0170647	-0.960464	Q12746	Q12746	Plasma membrane-associated coenzyme Q6 reductase PGA3	PGA3	5
4.50503	5.02989	5.09839	5.57374	5.61347	5.67756	+	0.0172745	-0.743822	P40462	P40462	Protein TMA108	TMA108	4
6.12149	5.82069	6.35219	6.70965	6.66951	6.73672	+	0.0173274	-0.607175	P15454	P15454	Guanylate kinase	GUK1	10
4.09748	4.25732	4.89828	5.4128	5.31616	5.38187	+	0.0180393	-0.952582	Q06706	Q06706	Elongator complex protein 1	IKI3	3
4.30014	4.21185	4.50581	4.84767	4.9364	5.37712	+	0.0182572	-0.714462	P53633	P53633	Prenylated Rab acceptor 1	YIP3	2
4.61113	4.21036	4.63046	5.22206	5.15919	4.93355	+	0.0187766	-0.620949	P50101	P50101	Ubiquitin carboxyl-terminal hydrolase 15	UBP15	3
4.56594	4.01336	4.35397	5.15507	4.93044	4.90196	+	0.0189524	-0.684736	Q12480	Q12480	Probable electron transfer flavoprotein subunit alpha, mitochondrial	AIM45	1
4.5617	4.10004	4.06575	4.86248	4.802	4.95132	+	0.0191193	-0.629436	P11353	P11353	Oxygen-dependent coproporphyrinogen-III oxidase	HEM13	1
5.01916	5.22832	4.588	5.63221	5.76658	5.63829	+	0.019237	-0.733868	P35176	P35176	Peptidyl-prolyl cis-trans isomerase D	CPR5	5
4.57279	4.12742	4.67015	5.14911	5.00622	5.27718	+	0.0203689	-0.687385	P34237	P34237	Protein CASP	COY1	3
3.87319	4.31557	4.38204	4.93598	5.09883	4.70285	+	0.0213671	-0.722289	P40958	P40958	Mitotic spindle checkpoint component MAD2	MAD2	2
4.11763	4.62313	4.9701	5.47754	5.55884	5.42304	+	0.0216639	-0.916187	P25045	P25045	Serine palmitoyltransferase 1	LCB1	4
4.23886	4.99971	4.44559	5.46106	5.45987	5.30084	+	0.0222428	-0.845871	P39931	P39931	Protein SSP120	SSP120	2
4.18781	4.05261	5.10807	5.63957	5.64234	5.66575	+	0.0224181	-1.19972	P28273	P28273	5-oxoprolinase	OXP1	6
5.49907	5.51417	5.60431	5.13517	4.35962	4.46397	+	0.0224704	0.886263	Q03973	Q03973	High mobility group protein 1	HMO1	2
4.34564	5.191	5.26428	5.98631	5.99384	6.00934	+	0.0226592	-1.06286	P32775	P32775	1,4-alpha-glucan-branching enzyme	GLC3	9
4.95029	3.94954	4.04414	5.46582	5.40359	5.48755	+	0.0236831	-1.13766	Q04602	Q04602	Vacuolar basic amino acid transporter 4	VBA4	2
4.3189	5.31606	5.45778	6.2764	6.30636	6.32898	+	0.023816	-1.273	P27809	P27809	Glycolipid 2-alpha-mannosyltransferase	KRE2	6
5.16139	5.10971	5.39354	4.08228	4.55835	4.74499	+	0.0244223	0.759673	P40956	P40956	Protein GTS1	GTS1	2
4.94012	3.96091	4.33005	5.23692	5.7242	5.69941	+	0.024877	-1.14315	Q04458	Q04458	Fatty aldehyde dehydrogenase HFD1	HFD1	3
5.32938	5.0973	5.47999	6.78956	6.05537	5.9765	+	0.0261048	-0.971587	P32386	P32386	ATP-dependent bile acid permease	YBT1	12
3.73613	4.76602	4.31131	5.27148	5.32905	5.29877	+	0.0261356	-1.02861	P39013	P39013	Actin cytoskeleton-regulatory complex protein END3	END3	2
4.25766	4.42299	5.03703	5.44796	5.58232	5.28611	+	0.0263812	-0.866235	Q03280	Q03280	E3 ubiquitin-protein ligase TOM1	TOM1	6
4.73224	5.39624	5.37624	5.93529	6.0053	5.85017	+	0.0267158	-0.762014	P33767	P33767	Dolichyl-diphosphooligosaccharide--protein glycosyltransferase subunit WBP1	WBP1	8
4.56647	5.32073	4.31865	5.72996	5.7753	5.8001	+	0.0267636	-1.03317	P53721	P53721	Respiratory supercomplex factor 2, mitochondrial	RCF2	2
4.22871	4.27498	4.96864	5.27331	5.31134	5.30478	+	0.0282312	-0.805705	Q04344	Q04344	Hit family protein 1	HNT1	3
4.807	4.28921	4.04386	5.35227	5.22114	5.02354	+	0.0285382	-0.818957	P38129	P38129	Transcription initiation factor TFIID subunit 5	TAF5	3
4.09305	4.87546	4.75452	5.24119	5.60233	5.61164	+	0.0286298	-0.910709	P38063	P38063	Ribose-phosphate pyrophosphokinase 4	PRS4	3
4.06974	3.97237	4.66087	4.81449	5.21625	5.18156	+	0.0288918	-0.836439	P25618	P25618	Protein CWH43	CWH43	1
4.06421	5.07231	4.13394	5.44747	5.50897	5.566	+	0.0294705	-1.08399	P38875	P38875	GPI transamidase component GPI16	GPI16	3
5.61604	5.5903	4.7141	6.28106	6.30428	6.28109	+	0.0296161	-0.981999	P29509;P38816	P29509	Thioredoxin reductase 1	TRR1	7;2
5.0259	4.82053	3.98501	5.68291	5.65904	5.64993	+	0.0297076	-1.05348	P53008	P53008	Mannosyl-oligosaccharide glucosidase	CWH41	3
4.28238	5.35046	4.8344	5.84284	5.84516	5.81646	+	0.0304584	-1.01241	P38886	P38886	26S proteasome regulatory subunit RPN10	RPN10	4
4.59529	5.02945	5.30331	5.6219	5.86739	5.6135	+	0.0310571	-0.724914	P40989	P40989	1,3-beta-glucan synthase component GSC2	GSC2	17
3.90166	4.35	4.86563	5.20165	5.3363	5.32751	+	0.0313805	-0.916056	P16451	P16451	Pyruvate dehydrogenase complex protein X component, mitochondrial	PDX1	1
4.26102	4.89877	4.22385	5.2405	5.32138	5.06963	+	0.0316778	-0.749289	P53278	P53278	Uncharacterized protein YGR130C	YGR130C	3
3.94515	4.29753	5.00246	5.434	5.43384	5.38361	+	0.0323008	-1.0021	Q02931	Q02931	NET1-associated nuclear protein 1	NAN1	5
3.96948	4.20907	4.9585	5.45263	5.44093	5.1941	+	0.0336322	-0.983532	Q04178	Q04178	Hypoxanthine-guanine phosphoribosyltransferase	HPT1	2
4.75532	4.14604	4.93295	5.21385	5.5843	5.75514	+	0.0342091	-0.906323	P36775	P36775	Lon protease homolog, mitochondrial	PIM1	4
4.02208	4.92574	4.69205	5.42339	5.42599	5.34363	+	0.0352838	-0.851049	Q05567	Q05567	Sphingosine-1-phosphate lyase	DPL1	4
4.49261	4.14442	4.27945	5.19702	4.62209	5.32864	+	0.036004	-0.743759	Q06672	Q06672	Pre-rRNA-processing protein TSR2	TSR2	2
4.14655	5.04955	4.67699	5.54449	5.45838	5.35875	+	0.0361625	-0.829508	Q99369	Q99369	Family of serine hydrolases 3	FSH3	4
4.31549	4.16785	4.55744	5.47527	4.6958	5.33554	+	0.0363521	-0.821947	Q02908	Q02908	Elongator complex protein 3	ELP3	2
4.11912	4.29263	4.97178	5.19951	5.30731	5.30192	+	0.0369536	-0.808401	P14743	P14743	Glycylpeptide N-tetradecanoyltransferase	NMT1	3
5.4892	4.25284	4.48876	5.90259	5.97154	5.84965	+	0.0376904	-1.16433	P36018	P36018	GTP-binding protein YPT52	YPT52	5
4.29769	4.76775	5.1142	5.46463	5.42991	5.39917	+	0.0411906	-0.704688	P53900	P53900	Prefoldin subunit 4	GIM3	2
5.10968	5.33652	5.12919	7.9222	5.84027	7.83625	+	0.0425798	-2.00778	P32521	P32521	Actin cytoskeleton-regulatory complex protein PAN1	PAN1	8
3.97288	5.16617	4.35496	5.49401	5.57541	5.51793	+	0.0430755	-1.03111	Q08931	Q08931	Pheromone-regulated membrane protein 3	PRM3	2
4.95372	5.51857	4.33152	5.9747	5.889	5.93304	+	0.043999	-0.997646	P15731;P15732	P15731;P15732	Ubiquitin-conjugating enzyme E2 4;Ubiquitin-conjugating enzyme E2-16 kDa	UBC4;UBC5	2;1
3.89659	4.15274	5.00777	5.32987	5.35096	5.30031	+	0.0441804	-0.974684	Q08647	Q08647	Multisubstrate pseudouridine synthase 7	PUS7	4
4.59433	5.40616	5.31013	5.81571	5.84082	5.87611	+	0.0447753	-0.740676	P30656	P30656	Proteasome subunit beta type-5	PRE2	4
4.58279	5.37138	4.54138	5.62069	5.58373	5.60775	+	0.0460485	-0.772209	P39683	P39683	Nicotinate phosphoribosyltransferase	NPT1	4
4.85515	3.88133	4.14079	5.39206	4.90094	5.35506	+	0.0493913	-0.923595	P12688;P18961	P12688;P18961	Serine/threonine-protein kinase YPK1;Serine/threonine-protein kinase YPK2/YKR2	YPK1;YPK2	2;1
4.38462	5.32518	4.99232	5.64045	5.73914	5.63014	+	0.0502516	-0.769206	P28495	P28495	F-actin-capping protein subunit alpha	CAP1	4
6.0231	6.05382	6.08974	4.48279	4.62749	5.76152	+	0.0533442	1.09829	Q12348	Q12348	COP9 signalosome complex subunit 10	RRI2	1
4.64979	5.5717	4.72643	5.74503	5.70754	5.99218	+	0.0542457	-0.832279	P04710	P04710	ADP,ATP carrier protein 1	AAC1	3
5.01487	4.3535	5.24715	5.61634	5.53287	5.6415	+	0.0547553	-0.725062	P35197	P35197	ADP-ribosylation factor GTPase-activating protein GCS1	GCS1	6
5.27384	4.70397	4.21027	5.44612	5.5399	5.57473	+	0.0630454	-0.79089	P23292	P23292	Casein kinase I homolog 2	YCK2	3
5.15818	5.13241	5.20783	3.94363	4.98854	4.34836	+	0.0724457	0.739295	P53551	P53551	Histone H1	HHO1	1
4.20251	4.24275	5.32966	5.46236	5.44716	5.51009	+	0.0756032	-0.881562	P53600	P53600	Coatomer subunit zeta	RET3	2
6.83771	4.93802	6.80875	4.73911	4.78037	4.69471	+	0.0814761	1.45676	P53115	P53115	Putative DNA helicase INO80	INO80	2
4.35551	4.82182	4.37623	5.07862	6.06351	4.99875	+	0.0827557	-0.862445	P46988	P46988	Prefoldin subunit 1	PFD1	2
5.42488	4.05865	5.59294	6.02919	6.04243	5.98526	+	0.1105	-0.993474	P32352	P32352	C-8 sterol isomerase	ERG2	3
6.6248	4.3289	6.63796	4.29972	4.88305	4.75962	+	0.197431	1.21642	P38825	P38825	Protein TOM71	TOM71	2
6.46272	6.47657	6.462	6.88953	6.86671	6.87423		9.69974e-07	-0.409724	P15705	P15705	Heat shock protein STI1	STI1	19
6.9646	6.96569	6.94166	7.42829	7.40531	7.41321		1.54665e-06	-0.458283	P39954	P39954	Adenosylhomocysteinase	SAH1	19
6.28717	6.29586	6.2698	6.70923	6.74199	6.73139		3.56596e-06	-0.443264	P34730	P34730	Protein BMH2	BMH2	16
8.2186	8.24445	8.21583	8.55174	8.56291	8.55525		4.41595e-06	-0.33034	P00560	P00560	Phosphoglycerate kinase	PGK1	40
5.85256	5.8438	5.84014	6.26843	6.3121	6.30225		5.22305e-06	-0.44876	P39078	P39078	T-complex protein 1 subunit delta	CCT4	9
6.27115	6.25966	6.27129	6.563	6.57914	6.5961		7.08433e-06	-0.312046	P00890	P00890	Citrate synthase, mitochondrial	CIT1	10
7.87833	7.89611	7.8722	8.13909	8.1285	8.14503		7.83634e-06	-0.255326	P10592	P10592	Heat shock protein SSA2	SSA2	39
8.05972	8.03255	8.05834	7.77255	7.75744	7.7606		8.67607e-06	0.286671	P0C2H9	P0C2H9	60S ribosomal protein L31-B	RPL31B	10
5.71127	5.68647	5.70815	5.41472	5.429	5.43456		9.41671e-06	0.275873	P20485	P20485	Choline kinase	CKI1	3
6.77535	6.72964	6.75874	7.18384	7.16185	7.16764		9.71975e-06	-0.416533	P04840	P04840	Mitochondrial outer membrane protein porin 1	POR1	16
6.34549	6.3267	6.3303	6.63721	6.67156	6.65769		9.82835e-06	-0.321319	P07257	P07257	Cytochrome b-c1 complex subunit 2, mitochondrial	QCR2	14
7.91941	7.95218	7.94778	8.24076	8.25691	8.2485		1.05562e-05	-0.308932	P40150	P40150	Heat shock protein SSB2	SSB2	40
8.00041	8.02467	8.00728	8.33396	8.30488	8.33073		1.16801e-05	-0.312402	P32324	P32324	Elongation factor 2	EFT1	44
7.97366	7.97699	7.95968	7.71319	7.68159	7.69218		1.36844e-05	0.274457	O14455	O14455	60S ribosomal protein L36-B	RPL36B	9
5.77971	5.78465	5.77454	6.08718	6.13398	6.11153		1.80046e-05	-0.331264	P23639	P23639	Proteasome subunit alpha type-2	PRE8	5
6.04409	6.04823	6.05446	6.308	6.30766	6.27772		1.86635e-05	-0.248865	P40482	P40482	Protein transport protein SEC24	SEC24	9
7.23099	7.19643	7.1986	7.585	7.61939	7.58218		1.90153e-05	-0.386853	P10081	P10081	ATP-dependent RNA helicase eIF4A	TIF1	22
5.50089	5.51215	5.46371	5.92979	5.89577	5.92522		1.95927e-05	-0.424673	Q12314	Q12314	Uncharacterized protein YOR021C		4
6.47594	6.50812	6.51158	6.12544	6.10798	6.14879		2.2512e-05	0.371144	Q04119	Q04119	Endopolyphosphatase	PPN1	7
7.55338	7.57263	7.54134	7.90223	7.93209	7.9492		2.27647e-05	-0.372056	P05030;P19657	P05030;P19657	Plasma membrane ATPase 1;Plasma membrane ATPase 2	PMA1;PMA2	30;20
7.68064	7.68999	7.63278	8.13643	8.11494	8.10499		2.29134e-05	-0.450981	P06169;P16467;P26263;Q07471	P06169	Pyruvate decarboxylase isozyme 1	PDC1	24;4;3;1
6.66259	6.68345	6.62608	7.04683	7.06092	7.06709		2.3048e-05	-0.400906	P03965	P03965	Carbamoyl-phosphate synthase arginine-specific large chain	CPA2	31
6.54541	6.5647	6.57634	6.91108	6.95838	6.95612		2.88796e-05	-0.379708	P13188	P13188	Glutamine--tRNA ligase	GLN4	31
6.95895	6.96429	6.94979	7.34968	7.29531	7.3054		3.12808e-05	-0.359114	P19882	P19882	Heat shock protein 60, mitochondrial	HSP60	29
6.84476	6.84233	6.86796	7.09729	7.13018	7.12396		3.37485e-05	-0.265462	P18239;P18238	P18239	ADP,ATP carrier protein 2	PET9	11;3
7.58413	7.52381	7.51289	7.99141	8.00276	8.00735		3.46555e-05	-0.460232	P60010	P60010	Actin	ACT1	21
6.94843	6.92917	6.9037	7.35517	7.34402	7.30435		3.52514e-05	-0.407415	P38788	P38788	Ribosome-associated complex subunit SSZ1	SSZ1	19
7.57149	7.57047	7.53958	7.33749	7.32855	7.34198		3.63958e-05	0.224506	Q3E754	Q3E754	40S ribosomal protein S21-B	RPS21B	8
6.72245	6.74106	6.76439	7.16603	7.18342	7.23004		3.76058e-05	-0.450527	P04801	P04801	Threonine--tRNA ligase, cytoplasmic	THS1	26
5.66113	5.71639	5.70536	5.30526	5.2568	5.27981		4.65159e-05	0.41367	Q06630	Q06630	Mitochondrial homologous recombination protein 1	MHR1	2
5.24015	5.2507	5.20651	5.60244	5.65955	5.64922		5.18774e-05	-0.404622	P36010	P36010	Nucleoside diphosphate kinase	YNK1	3
6.46834	6.46737	6.42835	6.05934	6.0835	6.02256		5.47955e-05	0.399553	P38998	P38998	Saccharopine dehydrogenase [NAD(+), L-lysine-forming]	LYS1	7
6.45115	6.47679	6.44132	6.75484	6.80465	6.77249		5.83052e-05	-0.320909	P04050	P04050	DNA-directed RNA polymerase II subunit RPB1	RPO21	23
7.05858	7.03771	7.02465	6.76598	6.73668	6.71806		6.18101e-05	0.300075	Q12117	Q12117	Protein MRH1	MRH1	5
7.12262	7.13555	7.17354	7.45254	7.48947	7.48059		6.30018e-05	-0.330298	P29311	P29311	Protein BMH1	BMH1	17
8.15856	8.10145	8.09794	7.76293	7.77059	7.74936		6.41566e-05	0.358355	Q12672	Q12672	60S ribosomal protein L21-B	RPL21B	8
5.91512	5.92149	5.9009	6.22417	6.28085	6.28332		6.56068e-05	-0.350278	P32610	P32610	V-type proton ATPase subunit D	VMA8	4
6.07205	6.06079	6.06133	5.67609	5.58997	5.6389		6.93985e-05	0.429737	P15424	P15424	ATP-dependent RNA helicase MSS116, mitochondrial	MSS116	7
5.54888	5.55097	5.47813	5.98438	6.03515	5.99999		7.01319e-05	-0.480511	P50861	P50861	6,7-dimethyl-8-ribityllumazine synthase	RIB4	2
7.61226	7.69803	7.678	7.17733	7.20604	7.16525		7.3818e-05	0.479891	P41058	P41058	40S ribosomal protein S29-B	RPS29B	6
5.85737	5.8386	5.90574	6.24378	6.2784	6.24204		7.58434e-05	-0.387505	Q08971	Q08971	Protein PBDC1 homolog	YPL225W	8
5.96052	5.96625	6.00112	6.21177	6.22322	6.20109		7.67634e-05	-0.236063	P20459	P20459	Eukaryotic translation initiation factor 2 subunit alpha	SUI2	5
7.11347	7.09349	7.12471	7.56545	7.49461	7.57243		8.14115e-05	-0.433605	P32589	P32589	Heat shock protein homolog SSE1	SSE1	32
6.79452	6.7828	6.85265	7.20051	7.22053	7.24562		8.22001e-05	-0.412231	P40825-2;P40825	P40825-2;P40825	Alanine--tRNA ligase, mitochondrial	ALA1	38;38
6.95841	6.90147	6.95031	7.27863	7.27101	7.31063		8.37823e-05	-0.350028	P07259	P07259	Protein URA2;Glutamine-dependent carbamoyl-phosphate synthase;Aspartate carbamoyltransferase	URA2	61
5.75252	5.73331	5.68246	6.18966	6.16271	6.13061		8.41107e-05	-0.438227	P47176	P47176	Branched-chain-amino-acid aminotransferase, cytosolic	BAT2	8
5.1159	5.16117	5.15624	5.40096	5.38413	5.38632		8.70488e-05	-0.24603	P53303	P53303	Zinc finger protein ZPR1	ZPR1	3
5.31936	5.26968	5.25144	5.66897	5.70896	5.72532		8.92072e-05	-0.420927	P25342	P25342	Cell division control protein 10	CDC10	4
5.56885	5.57749	5.51118	5.8859	5.90008	5.90388		8.94402e-05	-0.344114	P38624	P38624	Proteasome subunit beta type-1	PRE3	3
7.75897	7.7731	7.76475	7.69214	7.69753	7.69698		9.48036e-05	0.0700534	P05739	P05739	60S ribosomal protein L6-B	RPL6B	17
5.95851	5.94581	5.97095	6.11255	6.09339	6.10033		9.68035e-05	-0.143668	P01120	P01120	Ras-like protein 2	RAS2	5
5.58507	5.58357	5.63761	6.03194	6.10674	6.04273		9.79398e-05	-0.458388	P17555	P17555	Adenylyl cyclase-associated protein	SRV2	5
5.76501	5.80402	5.75343	5.42436	5.45079	5.39347		9.91577e-05	0.351284	P54000	P54000	RNA polymerase II transcriptional coactivator SUB1	SUB1	3
8.08287	8.10283	8.06516	7.8427	7.7987	7.80963		9.94414e-05	0.266609	P0CX52;P0CX51	P0CX52;P0CX51	40S ribosomal protein S16-B;40S ribosomal protein S16-A	RPS16B;RPS16A	13;13
7.74011	7.78672	7.78437	8.05061	8.08977	8.06134		0.000100851	-0.29684	P16521;P53978	P16521	Elongation factor 3A	YEF3	39;8
6.51226	6.41566	6.41953	6.94024	6.93429	6.92844		0.000107079	-0.48517	P38891	P38891	Branched-chain-amino-acid aminotransferase, mitochondrial	BAT1	11
5.49311	5.53008	5.50862	5.89173	5.93998	5.98108		0.000107221	-0.426991	P47122	P47122	GTPase NPA3	NPA3	5
7.11712	7.13541	7.1216	7.50995	7.50464	7.43868		0.000107589	-0.359712	P36008	P36008	Elongation factor 1-gamma 2	TEF4	15
4.86159	4.8699	4.92049	5.42048	5.34576	5.33737		0.000114187	-0.483878	P30771	P30771	ATP-dependent helicase NAM7	NAM7	2
6.43499	6.42103	6.42558	6.61723	6.64251	6.60055		0.000115527	-0.192895	P00445	P00445	Superoxide dismutase [Cu-Zn]	SOD1	7
6.13591	6.10783	6.16075	6.55417	6.64278	6.63259		0.000118365	-0.475013	P12695	P12695	Dihydrolipoyllysine-residue acetyltransferase component of pyruvate dehydrogenase complex, mitochondrial	LAT1	12
8.12263	8.1029	8.13541	7.9554	7.93007	7.93952		0.000118668	0.178653	P53221	P53221	60S ribosomal protein L26-B	RPL26B	16
8.03954	8.05245	7.9581	7.50634	7.55564	7.52707		0.000119935	0.487009	P14127;P02407	P14127;P02407	40S ribosomal protein S17-B;40S ribosomal protein S17-A	RPS17B;RPS17A	11;11
6.64756	6.59516	6.61808	6.87336	6.90612	6.88259		0.000120912	-0.267092	P38707	P38707	Asparagine--tRNA ligase, cytoplasmic	DED81	14
7.05699	7.07341	7.00969	7.32901	7.34799	7.34563		0.000124631	-0.294175	P07251	P07251	ATP synthase subunit alpha, mitochondrial	ATP1	24
6.41599	6.45373	6.51245	6.87102	6.88181	6.8727		0.000125844	-0.414455	P22515	P22515	Ubiquitin-activating enzyme E1 1	UBA1	22
8.20944	8.18805	8.1836	8.01666	8.0139	8.04046		0.000126225	0.170024	P29453	P29453	60S ribosomal protein L8-B	RPL8B	26
5.14074	5.22758	5.21991	5.66775	5.7148	5.65519		0.000129055	-0.483172	P32469	P32469	Diphthine synthase	DPH5	1
7.72545	7.79124	7.7696	8.12732	8.16132	8.10491		0.000129825	-0.369085	P14540	P14540	Fructose-bisphosphate aldolase	FBA1	16
7.32403	7.30674	7.29696	6.98769	6.97849	7.04132		0.000130867	0.306742	P53252	P53252	Sphingolipid long chain base-responsive protein PIL1	PIL1	14
6.84905	6.81998	6.90436	7.24436	7.22206	7.25265		0.000132377	-0.381893	P04802	P04802	Aspartate--tRNA ligase, cytoplasmic	DPS1	23
6.80443	6.78868	6.80715	7.0933	7.16843	7.12059		0.000134406	-0.327351	P00830	P00830	ATP synthase subunit beta, mitochondrial	ATP2	17
6.99231	6.93322	6.9587	7.25697	7.30203	7.2682		0.000134995	-0.314327	P16862	P16862	ATP-dependent 6-phosphofructokinase subunit beta	PFK2	26
6.63074	6.67003	6.63528	6.83891	6.82607	6.82964		0.000137483	-0.186186	P12709	P12709	Glucose-6-phosphate isomerase	PGI1	13
7.28883	7.22154	7.29805	6.86672	6.89957	6.90282		0.000142522	0.379773	O14467	O14467	Multiprotein-bridging factor 1	MBF1	8
6.13683	6.19471	6.17915	6.52638	6.60303	6.56648		0.000148295	-0.395067	Q08985;Q04898	Q08985	Homocysteine S-methyltransferase 2	SAM4	7;1
5.83286	5.79453	5.7484	6.29386	6.22033	6.24044		0.00015094	-0.459612	P32614	P32614	Fumarate reductase 1	FRD1	11
6.25653	6.1951	6.26352	6.55864	6.58783	6.59526		0.000150976	-0.342193	P37012	P37012	Phosphoglucomutase-2	PGM2	11
5.85998	5.88121	5.80263	6.19014	6.17382	6.19086		0.000152251	-0.337001	P33298	P33298	26S protease regulatory subunit 6B homolog	RPT3	6
6.09073	6.12707	6.14618	6.54058	6.5948	6.50546		0.000156006	-0.425619	P40531	P40531	Protein GVP36	GVP36	7
6.68277	6.66009	6.70536	6.93512	6.91829	6.96352		0.000159992	-0.256235	P46672	P46672	tRNA-aminoacylation cofactor ARC1	ARC1	14
6.99608	6.98538	6.929	7.42514	7.41233	7.35044		0.000163994	-0.425817	P32582	P32582	Cystathionine beta-synthase	CYS4	26
5.38679	5.44089	5.47472	5.79691	5.79136	5.78076		0.00016672	-0.355544	P25374	P25374	Cysteine desulfurase, mitochondrial	NFS1	5
7.40839	7.35105	7.34108	7.73	7.68356	7.72613		0.000175702	-0.346386	P17255	P17255	V-type proton ATPase catalytic subunit A;Endonuclease PI-SceI	VMA1	45
5.40874	5.44604	5.37893	5.68572	5.71985	5.70426		0.000178857	-0.29204	P39727	P39727	ER-derived vesicles protein ERV46	ERV46	2
6.00927	5.96661	5.94419	6.28359	6.24808	6.28127		0.000181195	-0.297621	P38968	P38968	Protein transport protein SEC31	SEC31	9
7.45071	7.37482	7.42744	7.08002	7.09258	7.1126		0.000188194	0.322589	Q3E7X9;P0C0X0	Q3E7X9;P0C0X0	40S ribosomal protein S28-A;40S ribosomal protein S28-B	RPS28A;RPS28B	6;5
5.04666	4.97939	5.08549	5.4478	5.4447	5.45329		0.000188578	-0.411415	P07274	P07274	Profilin	PFY1	2
8.33622	8.34677	8.36418	8.542	8.51873	8.50688		0.000190716	-0.173479	P00549	P00549	Pyruvate kinase 1	CDC19	44
5.85372	5.96069	5.90526	6.33609	6.36227	6.39094		0.000192971	-0.456545	Q12109	Q12109	Tryptophan--tRNA ligase, cytoplasmic	WRS1	10
6.12191	6.14315	6.10235	6.31627	6.33076	6.35405		0.000196003	-0.211219	P53598	P53598	Succinyl-CoA ligase [ADP-forming] subunit alpha, mitochondrial	LSC1	8
6.41497	6.36268	6.3043	6.79388	6.79972	6.77582		0.00019615	-0.429155	Q12335	Q12335	Protoplast secreted protein 2	PST2	6
5.91228	6.01789	5.93474	6.38775	6.39135	6.4263		0.000202541	-0.44683	Q05911	Q05911	Adenylosuccinate lyase	ADE13	7
5.09066	5.14467	5.13977	4.74428	4.81423	4.76169		0.000206242	0.351638	P36527	P36527	54S ribosomal protein L28, mitochondrial	MRPL28	1
6.12774	6.11457	6.10567	6.38622	6.32545	6.3662		0.000214136	-0.243297	P31116	P31116	Homoserine dehydrogenase	HOM6	10
6.5461	6.608	6.62805	6.90659	6.92675	6.92254		0.000216677	-0.324578	P46367	P46367	Potassium-activated aldehyde dehydrogenase, mitochondrial	ALD4	18
6.17772	6.21967	6.1452	6.49664	6.46425	6.49086		0.000217316	-0.303053	P20606	P20606	Small COPII coat GTPase SAR1	SAR1	6
6.76884	6.73592	6.69644	7.08111	7.15711	7.13178		0.000219607	-0.389602	P09436	P09436	Isoleucine--tRNA ligase, cytoplasmic	ILS1	36
6.25935	6.19175	6.26106	6.56173	6.61188	6.57739		0.000219626	-0.346282	P39976;P46681	P39976	D-lactate dehydrogenase [cytochrome] 3	DLD3	12;1
5.54276	5.60822	5.55779	5.85184	5.8911	5.85461		0.000227671	-0.296263	P43593	P43593	Ubiquitin carboxyl-terminal hydrolase 6	UBP6	5
5.91912	5.88398	5.95314	6.40003	6.39752	6.30991		0.000227951	-0.450405	P36015	P36015	Synaptobrevin homolog YKT6	YKT6	6
6.48241	6.38339	6.39882	6.83875	6.86342	6.81881		0.000231534	-0.418787	Q08972	Q08972	[NU+] prion formation protein 1	NEW1	29
5.98451	5.95179	5.95426	6.10251	6.12106	6.11119		0.000232644	-0.148068	P32915	P32915	Protein transport protein SEC61	SEC61	2
5.49365	5.42324	5.44591	5.78414	5.751	5.74229		0.000234295	-0.304876	P23180	P23180	Probable oxidoreductase AIM17	AIM17	3
7.65897	7.56462	7.57344	7.18505	7.20415	7.15393		0.000236209	0.417965	P15891	P15891	Actin-binding protein	ABP1	13
5.51344	5.53938	5.56287	5.86732	5.80586	5.81939		0.000239525	-0.292292	P53250	P53250	Twinfilin-1	TWF1	4
6.48696	6.46018	6.50874	6.80807	6.89006	6.88901		0.000248317	-0.377085	P47143	P47143	Adenosine kinase	ADO1	8
6.22544	6.26139	6.20213	6.74869	6.68169	6.63503		0.000248743	-0.458814	P05749	P05749	60S ribosomal protein L22-A	RPL22A	4
6.67448	6.554	6.65163	7.09266	7.08611	7.0772		0.000249151	-0.458617	P49090	P49090	Asparagine synthetase [glutamine-hydrolyzing] 2	ASN2	18
5.89611	5.90193	5.9746	6.36814	6.31163	6.39604		0.000253652	-0.434392	P40302	P40302	Proteasome subunit alpha type-6	PRE5	8
5.95427	6.03735	5.93315	6.36091	6.38693	6.37789		0.000255805	-0.400317	P32074	P32074	Coatomer subunit gamma	SEC21	14
5.19788	5.14467	5.18535	5.62622	5.58616	5.52652		0.000260133	-0.403667	P07347	P07347	N-terminal acetyltransferase A complex catalytic subunit ARD1	ARD1	3
7.71697	7.71966	7.72023	7.4885	7.54188	7.53148		0.000266056	0.19833	P0CX85;P0CX84	P0CX85;P0CX84	60S ribosomal protein L35-B;60S ribosomal protein L35-A	RPL35B;RPL35A	13;13
6.10021	6.05934	6.09414	6.24262	6.26028	6.24918		0.000268188	-0.166131	P38910	P38910	10 kDa heat shock protein, mitochondrial	HSP10	4
5.15086	5.1366	5.17423	5.47069	5.40925	5.48093		0.000274167	-0.299728	P42941	P42941	Phosphoserine phosphatase	SER2	2
5.52369	5.44607	5.46344	5.13758	5.08103	5.06643		0.000280003	0.38272	Q12690	Q12690	60S ribosomal protein L13-A	RPL13A	11
6.42032	6.36221	6.47448	6.85595	6.93776	6.90458		0.000280625	-0.480429	P04076	P04076	Argininosuccinate lyase	ARG4	15
6.60771	6.52134	6.54559	6.87397	6.89597	6.91711		0.000294195	-0.33747	P50095;P38697;P39567;O42831	P50095;P38697	Inosine-5-monophosphate dehydrogenase 3;Inosine-5-monophosphate dehydrogenase 2	IMD3;IMD2	12;6;3;2
7.55298	7.53333	7.50267	7.76433	7.74648	7.7254		0.000306675	-0.215744	P00950	P00950	Phosphoglycerate mutase 1	GPM1	20
6.15391	6.07036	6.11665	6.40124	6.39864	6.42304		0.000317071	-0.293994	P28834	P28834	Isocitrate dehydrogenase [NAD] subunit 1, mitochondrial	IDH1	11
8.00594	8.03989	8.00827	7.80699	7.74445	7.77319		0.000325496	0.243157	P0CX38;P0CX37	P0CX38;P0CX37	40S ribosomal protein S6-B;40S ribosomal protein S6-A	RPS6B;RPS6A	20;20
6.74392	6.84436	6.84593	7.22362	7.27682	7.22786		0.000337018	-0.431365	P32861	P32861	UTP--glucose-1-phosphate uridylyltransferase	UGP1	15
7.12888	7.03811	7.09148	6.56563	6.62997	6.6723		0.000338629	0.463523	P0CX26;P0CX25	P0CX26;P0CX25	60S ribosomal protein L43-B;60S ribosomal protein L43-A	RPL43B;RPL43A	5;5
4.81483	4.77161	4.8237	5.20884	5.26886	5.34062		0.0003434	-0.469393	P36007	P36007	Threo-3-hydroxyaspartate ammonia-lyase	SRY1	2
5.52812	5.50288	5.51302	5.83512	5.89959	5.80331		0.000346525	-0.331332	P43585	P43585	Vacuolar transporter chaperone 2	VTC2	5
6.38411	6.27718	6.38115	6.78112	6.78306	6.84013		0.000348183	-0.453956	P29547	P29547	Elongation factor 1-gamma 1	CAM1	14
5.97801	6.01145	5.8683	6.43536	6.44628	6.43915		0.000355682	-0.487679	P22202	P22202	Heat shock protein SSA4	SSA4	26
5.61407	5.51997	5.63556	5.98591	5.97558	5.99331		0.000386006	-0.395064	P16603	P16603	NADPH--cytochrome P450 reductase	NCP1	6
5.69065	5.58424	5.70975	6.09059	6.1028	6.12819		0.000390821	-0.445646	P40303	P40303	Proteasome subunit alpha type-4	PRE6	4
5.73589	5.71954	5.73937	5.82986	5.85001	5.8584		0.000393303	-0.11449	P53141	P53141	Myosin light chain 1	MLC1	4
8.39408	8.41876	8.38742	8.57877	8.56364	8.61095		0.000400481	-0.184366	P00360	P00360	Glyceraldehyde-3-phosphate dehydrogenase 1	TDH1	30
6.98899	6.95949	6.86433	7.35847	7.41987	7.40315		0.000401672	-0.456225	P06168	P06168	Ketol-acid reductoisomerase, mitochondrial	ILV5	20
6.98705	7.0206	7.02134	6.85138	6.83038	6.80979		0.000407782	0.179143	P10080	P10080	Single-stranded nucleic acid-binding protein	SBP1	10
6.24647	6.18708	6.10258	6.63851	6.66568	6.63084		0.000412744	-0.466303	P23641	P23641	Mitochondrial phosphate carrier protein;Mitochondrial phosphate carrier protein, N-terminally processed	MIR1	10
6.34504	6.27633	6.26086	6.63592	6.58955	6.60282		0.000423331	-0.315355	P41811	P41811	Coatomer subunit beta	SEC27	15
6.03539	6.01774	5.99421	6.198	6.19864	6.16604		0.000433545	-0.171779	P47075	P47075	Vacuolar transporter chaperone 4	VTC4	9
5.46634	5.41778	5.4674	5.95849	5.82797	5.92579		0.000436236	-0.453577	Q06103	Q06103	26S proteasome regulatory subunit RPN7	RPN7	5
6.22382	6.17785	6.14943	5.66981	5.78959	5.75679		0.000440777	0.444967	Q3E772	Q3E772	Uncharacterized protein YGR169C-A	YGR169C-A	3
5.93811	5.89439	5.87149	5.60912	5.53302	5.53059		0.00044404	0.343753	P11633	P11633	Non-histone chromosomal protein 6B	NHP6B	1
6.6253	6.60615	6.51554	6.95699	6.94475	6.93574		0.000454081	-0.363499	P08566	P08566	Pentafunctional AROM polypeptide;3-dehydroquinate synthase;3-phosphoshikimate 1-carboxyvinyltransferase;Shikimate kinase;3-dehydroquinate dehydratase;Shikimate dehydrogenase	ARO1	36
4.9668	5.06744	5.04824	5.49083	5.57303	5.45959		0.000466638	-0.480328	P20424	P20424	Signal recognition particle subunit SRP54	SRP54	3
5.90564	5.9431	5.8754	5.61683	5.66472	5.66102		0.000471572	0.260526	Q12515	Q12515	Protein PAR32	PAR32	2
6.76896	6.76343	6.72312	6.31832	6.27322	6.16305		0.000491407	0.500303	Q12159	Q12159	RNA annealing protein YRA1	YRA1	7
7.00894	7.05987	7.07119	6.82821	6.79888	6.83313		0.000494665	0.226595	P49166;P51402	P49166	60S ribosomal protein L37-A	RPL37A	3;1
8.366	8.41798	8.30332	7.95112	8.00466	7.99169		0.000499732	0.379947	P05755	P05755	40S ribosomal protein S9-B	RPS9B	21
8.04963	7.96961	8.02644	7.77324	7.76424	7.75403		0.000501418	0.251389	P40212	P40212	60S ribosomal protein L13-B	RPL13B	11
5.60317	5.57288	5.65266	6.00063	6.0882	5.98152		0.000503996	-0.413881	P53312	P53312	Succinyl-CoA ligase [ADP-forming] subunit beta, mitochondrial	LSC2	6
6.5194	6.46843	6.55413	6.77068	6.76864	6.77058		0.000504753	-0.25598	P32481	P32481	Eukaryotic translation initiation factor 2 subunit gamma	GCD11	17
6.94004	6.84742	7.01615	7.42857	7.44534	7.44006		0.000507456	-0.50345	P31539	P31539	Heat shock protein 104	HSP104	42
5.53213	5.41825	5.45339	5.84789	5.92587	5.87839		0.000510731	-0.416127	Q04175	Q04175	Importin beta SMX1	SXM1	4
7.39455	7.37267	7.3833	7.2309	7.26091	7.26678		0.000516116	0.130642	P26784	P26784	60S ribosomal protein L16-A	RPL16A	18
7.12994	7.06725	7.06289	7.3271	7.31794	7.30504		0.000523865	-0.230001	P15992	P15992	Heat shock protein 26	HSP26	13
4.30236	4.26034	4.34525	4.71907	4.79058	4.67411		0.000527757	-0.425271	Q06449	Q06449	[PSI+] inducibility protein 3	PIN3	1
5.52026	5.43746	5.3956	5.82397	5.85761	5.82957		0.000533369	-0.385946	P36139	P36139	Protein PET10	PET10	6
6.3649	6.42627	6.352	6.79857	6.69826	6.75355		0.000565268	-0.369071	P14742	P14742	Glutamine--fructose-6-phosphate aminotransferase [isomerizing]	GFA1	15
6.29886	6.24315	6.29136	6.46535	6.47827	6.50189		0.000569159	-0.204047	Q05775	Q05775	Eukaryotic translation initiation factor 3 subunit J	HCR1	8
6.15102	6.14023	6.27296	6.63299	6.67371	6.61826		0.000577363	-0.453582	P39076	P39076	T-complex protein 1 subunit beta	CCT2	18
6.09045	6.13985	6.00407	5.62587	5.52105	5.5918		0.000580304	0.49855	P32495	P32495	H/ACA ribonucleoprotein complex subunit 2	NHP2	4
5.92612	5.87419	5.86582	6.13858	6.1998	6.21467		0.000592081	-0.295636	P47120	P47120	Deoxyhypusine hydroxylase	LIA1	7
5.57856	5.48196	5.4608	5.89328	5.94489	5.88568		0.000598262	-0.400845	P32892	P32892	ATP-dependent RNA helicase DRS1	DRS1	6
7.72178	7.8734	7.77353	8.28947	8.22717	8.27556		0.000603716	-0.474496	P00359	P00359	Glyceraldehyde-3-phosphate dehydrogenase 3	TDH3	29
5.54869	5.70089	5.60282	6.11526	6.08619	6.05479		0.000612188	-0.46795	P11745	P11745	Ran GTPase-activating protein 1	RNA1	7
5.30668	5.34704	5.38175	5.73418	5.84402	5.87945		0.00062945	-0.474061	P40029	P40029	Peptide methionine sulfoxide reductase	MXR1	3
7.22074	7.23978	7.2039	7.33086	7.32053	7.33048		0.000630684	-0.105818	Q08745;P46784	Q08745;P46784	40S ribosomal protein S10-A;40S ribosomal protein S10-B	RPS10A;RPS10B	6;6
6.51675	6.60994	6.54283	6.92455	7.02425	6.93766		0.000632258	-0.405651	P07284	P07284	Serine--tRNA ligase, cytoplasmic	SES1	17
7.59692	7.52533	7.49983	7.22617	7.25996	7.21993		0.000642773	0.305339	Q04062	Q04062	26S proteasome regulatory subunit RPN9	RPN9	7
6.12871	6.19438	6.17038	6.4654	6.40433	6.40952		0.000667977	-0.261927	P08417	P08417	Fumarate hydratase, mitochondrial	FUM1	10
5.7864	5.76742	5.80082	5.94058	5.90722	5.94442		0.000670143	-0.145861	P40106	P40106	Glycerol-1-phosphate phosphohydrolase 2	HOR2	9
7.25555	7.24248	7.23341	7.33514	7.36367	7.36558		0.000701784	-0.110984	P0CX42;P0CX41	P0CX42;P0CX41	60S ribosomal protein L23-B;60S ribosomal protein L23-A	RPL23B;RPL23A	9;9
6.09079	6.14089	6.01858	6.47008	6.42058	6.44214		0.000706322	-0.360846	P32497	P32497	Eukaryotic translation initiation factor 3 subunit C	NIP1	9
5.97648	5.91818	5.96174	6.24821	6.20556	6.29677		0.000707234	-0.298046	P32379	P32379	Proteasome subunit alpha type-5	PUP2	6
6.65664	6.6127	6.60312	6.81817	6.86808	6.87546		0.000708831	-0.229751	P36421	P36421	Tyrosine--tRNA ligase, cytoplasmic	TYS1	12
6.35497	6.40381	6.36	6.79571	6.84925	6.70806		0.000727028	-0.411409	Q12363	Q12363	Transcriptional modulator WTM1	WTM1	11
6.40007	6.39741	6.41115	6.28263	6.2883	6.24551		0.000744601	0.13073	P53131	P53131	Pre-mRNA-splicing factor ATP-dependent RNA helicase PRP43	PRP43	14
6.27744	6.2569	6.3289	6.09041	6.08753	6.06774		0.000801129	0.205851	P53184	P53184	Nicotinamidase	PNC1	3
5.97882	6.07937	6.01118	6.29412	6.30752	6.28957		0.000810495	-0.273945	P07560	P07560	Ras-related protein SEC4	SEC4	7
6.47406	6.40446	6.53378	6.81883	6.86005	6.81836		0.000816433	-0.361647	P22137	P22137	Clathrin heavy chain	CHC1	26
5.94325	5.95526	5.91409	6.11224	6.17562	6.13213		0.000823063	-0.202464	P40217	P40217	Eukaryotic translation initiation factor 3 subunit I	TIF34	7
5.24916	5.14806	5.31956	5.75726	5.68975	5.72203		0.000823857	-0.484084	Q04894	Q04894	NADP-dependent alcohol dehydrogenase 6	ADH6	5
5.76452	5.765	5.76782	5.64089	5.62439	5.58526		0.000839736	0.148935	P40046	P40046	Vacuolar transporter chaperone 1	VTC1	1
6.49237	6.50951	6.58237	6.91819	6.9621	7.0605		0.000848566	-0.452178	P53090	P53090	Aromatic/aminoadipate aminotransferase 1	ARO8	15
5.6782	5.67178	5.77226	6.09255	6.05201	6.15326		0.000865022	-0.391855	P40319	P40319	Elongation of fatty acids protein 3	SUR4	2
6.26711	6.36254	6.31908	6.5632	6.58562	6.56429		0.000869796	-0.254794	P53691	P53691	Peptidyl-prolyl cis-trans isomerase CPR6	CPR6	11
5.48124	5.4093	5.33048	5.7876	5.81015	5.80287		0.000870154	-0.393199	P15565-2;P15565	P15565-2;P15565	tRNA (guanine(26)-N(2))-dimethyltransferase, mitochondrial	TRM1	7;7
5.25789	5.18006	5.31408	5.75883	5.82976	5.6856		0.000876418	-0.507385	P38787	P38787	2-dehydropantoate 2-reductase	PAN5	5
4.96919	4.89439	4.95251	5.19576	5.14899	5.18486		0.000879452	-0.237841	P38260	P38260	Hsp70 nucleotide exchange factor FES1	FES1	1
7.07004	7.08364	6.94637	7.42973	7.46952	7.42153		0.00091032	-0.406914	P35691	P35691	Translationally-controlled tumor protein homolog	TMA19	9
5.61075	5.48172	5.60124	6.13694	6.00919	6.04036		0.000922702	-0.497592	P42943	P42943	T-complex protein 1 subunit eta	CCT7	9
5.5997	5.67314	5.68779	5.94891	6.0204	5.94788		0.000928029	-0.31885	P19881	P19881	4-nitrophenylphosphatase	PHO13	5
6.24777	6.12294	6.08229	6.65448	6.58818	6.61554		0.000929548	-0.4684	P05744	P05744	60S ribosomal protein L33-A	RPL33A	5
5.85626	5.80826	5.74586	6.12187	6.11509	6.08012		0.000933784	-0.302231	P40053	P40053	Altered inheritance of mitochondria protein 9, mitochondrial	AIM9	10
5.90569	5.84906	5.88426	6.03129	6.0188	6.0306		0.000977275	-0.147228	P53981	P53981	Uncharacterized phosphatase YNL010W		5
6.83138	6.79262	6.76665	7.01721	7.05422	6.99279		0.000979331	-0.224522	P41940	P41940	Mannose-1-phosphate guanyltransferase	PSA1	12
6.8498	6.76256	6.71008	7.14014	7.22368	7.17664		0.00101855	-0.406005	P07806-2;P07806	P07806-2;P07806	Valine--tRNA ligase, mitochondrial	VAS1	29;28
6.52738	6.47097	6.52983	6.33285	6.28708	6.2949		0.00101871	0.204448	P38911	P38911	FK506-binding nuclear protein	FPR3	6
8.24115	8.26693	8.31744	8.06427	8.0697	8.02872		0.00102555	0.220941	P39516	P39516	40S ribosomal protein S14-B	RPS14B	13
6.79133	6.70182	6.70613	7.01051	7.03006	6.98271		0.00103905	-0.274661	P52910	P52910	Acetyl-coenzyme A synthetase 2	ACS2	21
6.18342	6.15234	6.20701	6.55931	6.44058	6.51431		0.00104642	-0.323808	P39077	P39077	T-complex protein 1 subunit gamma	CCT3	11
5.8087	5.82538	5.76419	5.99157	6.00137	5.96168		0.00105068	-0.185453	Q06252	Q06252	Uncharacterized protein YLR179C		3
6.78544	6.75146	6.76014	6.99122	7.08528	7.00658		0.00105589	-0.262016	P19414	P19414	Aconitate hydratase, mitochondrial	ACO1	21
6.30652	6.31574	6.28021	6.43665	6.49161	6.48124		0.0010618	-0.169012	P10964	P10964	DNA-directed RNA polymerase I subunit RPA190	RPA190	21
5.66869	5.58823	5.77982	6.14619	6.20448	6.16397		0.00106472	-0.492636	Q01939	Q01939	26S protease regulatory subunit 8 homolog	RPT6	7
8.31338	8.2621	8.2935	8.43768	8.46063	8.42655		0.00107558	-0.151962	P00330	P00330	Alcohol dehydrogenase 1	ADH1	21
7.25273	7.23121	7.18738	7.01411	7.0191	7.0545		0.00107943	0.194537	P05759;P0CH09;P0CH08;P0CG63	P05759;P0CH09;P0CH08;P0CG63	Ubiquitin-40S ribosomal protein S31;Ubiquitin;40S ribosomal protein S31;Ubiquitin-60S ribosomal protein L40;Ubiquitin;60S ribosomal protein L40;Polyubiquitin;Ubiquitin	RPS31;RPL40B;RPL40A;UBI4	6;5;5;5
6.46331	6.44259	6.42167	6.78064	6.84969	6.9457		0.00108278	-0.416156	Q04947	Q04947	Reticulon-like protein 1	RTN1	11
4.99033	4.93712	4.84349	5.28956	5.28914	5.28019		0.00108538	-0.36265	P48439	P48439	Dolichyl-diphosphooligosaccharide--protein glycosyltransferase subunit 3	OST3	2
5.77425	5.75722	5.79092	5.98705	6.09273	6.04578		0.00112706	-0.267728	P40413	P40413	T-complex protein 1 subunit epsilon	CCT5	7
6.81618	6.73809	6.78792	7.03925	7.03966	6.98568		0.00115236	-0.240802	P07342	P07342	Acetolactate synthase catalytic subunit, mitochondrial	ILV2	20
8.01533	8.06056	8.03455	7.83227	7.86136	7.89027		0.00117501	0.17551	P41805	P41805	60S ribosomal protein L10	RPL10	17
4.92211	4.83939	4.98714	5.26057	5.29215	5.27227		0.00120303	-0.358785	P53192	P53192	Golgi to ER traffic protein 1	GET1	2
6.44195	6.28891	6.31293	6.72538	6.759	6.76165		0.00121057	-0.400749	P11154	P11154	Pyruvate carboxylase 1	PYC1	21
6.79692	6.83154	6.84393	6.97775	7.04001	7.01359		0.00123694	-0.186319	P23301	P23301	Eukaryotic translation initiation factor 5A-1	HYP2	4
7.02638	7.10363	7.06538	7.25217	7.27718	7.25036		0.00123777	-0.194774	P04147	P04147	Polyadenylate-binding protein, cytoplasmic and nuclear	PAB1	31
6.13026	6.05575	6.13064	5.82199	5.83778	5.88698		0.00126072	0.256639	P25623	P25623	Suppressor of yeast profilin deletion	SYP1	8
5.14687	5.28239	5.25348	5.60007	5.66439	5.58351		0.00127049	-0.38841	Q04225	Q04225	Ribosome assembly protein RRB1	RRB1	4
5.92991	5.97721	5.96651	6.39112	6.27835	6.44546		0.00127904	-0.413761	P02557	P02557	Tubulin beta chain	TUB2	6
5.48822	5.41172	5.42315	5.63939	5.64713	5.6791		0.00131909	-0.214178	P38353	P38353	Sec sixty-one protein homolog	SSH1	2
5.8438	5.7779	5.84695	6.00892	6.00154	6.02666		0.00132956	-0.189487	P40510	P40510	D-3-phosphoglycerate dehydrogenase 2	SER33	9
6.8154	6.66706	6.66065	7.14927	7.16934	7.1087		0.00133277	-0.428066	P38625	P38625	GMP synthase [glutamine-hydrolyzing]	GUA1	14
7.52346	7.50055	7.49594	7.62274	7.67404	7.67198		0.001352	-0.149606	P05317	P05317	60S acidic ribosomal protein P0	RPP0	13
5.82662	5.9543	5.83209	6.2052	6.1976	6.20377		0.00136623	-0.331191	P36060	P36060	NADH-cytochrome b5 reductase 2;NADH-cytochrome b5 reductase p34 form;NADH-cytochrome b5 reductase p32 form	MCR1	7
6.54359	6.61348	6.74067	7.07663	7.12281	7.09774		0.00140347	-0.466479	P10659	P10659	S-adenosylmethionine synthase 1	SAM1	18
4.65037	4.63433	4.66991	4.93508	5.06999	4.9579		0.00143831	-0.336121	D6VTK4	D6VTK4	Pheromone alpha factor receptor	STE2	1
5.68101	5.66749	5.83925	6.16705	6.20604	6.15591		0.00144573	-0.447085	P14906	P14906	Protein translocation protein SEC63	SEC63	6
5.9855	5.8987	5.81638	6.26636	6.30967	6.29638		0.00150222	-0.390611	P18562	P18562	Uracil phosphoribosyltransferase	FUR1	5
6.20449	6.0851	6.22132	6.68404	6.69266	6.55484		0.00156381	-0.473541	P07244	P07244	Bifunctional purine biosynthetic protein ADE5,7;Phosphoribosylamine--glycine ligase;Phosphoribosylformylglycinamidine cyclo-ligase	ADE5,7	13
6.86809	6.81132	6.86152	6.71266	6.71281	6.70439		0.00164694	0.137021	Q12230	Q12230	Sphingolipid long chain base-responsive protein LSP1	LSP1	14
5.28797	5.36268	5.26593	5.55372	5.60997	5.64418		0.00165741	-0.297097	P23644	P23644	Mitochondrial import receptor subunit TOM40	TOM40	2
5.47883	5.40696	5.32667	5.77747	5.73	5.74453		0.00168184	-0.346514	Q06405	Q06405	ATP synthase subunit f, mitochondrial	ATP17	2
4.49406	4.45038	4.49229	4.67654	4.74928	4.78233		0.00170378	-0.257139	Q01329	Q01329	Pre-tRNA-processing protein PTA1	PTA1	1
5.86265	5.9128	5.78803	6.15884	6.26915	6.24969		0.00171334	-0.371399	Q01976	Q01976	ADP-ribose pyrophosphatase	YSA1	4
5.48063	5.48968	5.53449	5.84456	6.03332	6.01052		0.00171999	-0.4612	P47154	P47154	CAAX prenyl protease 1	STE24	5
4.33316	4.36177	4.42677	4.69232	4.64983	4.60693		0.0017444	-0.275795	Q3E705	Q3E705	rRNA-processing protein EFG1	EFG1	1
7.59459	7.59291	7.57622	7.48187	7.50007	7.45365		0.00175193	0.10938	P04449	P04449	60S ribosomal protein L24-A	RPL24A	10
6.3865	6.27885	6.36556	6.71387	6.89468	6.86121		0.00175466	-0.479616	P17967	P17967	Protein disulfide-isomerase	PDI1	17
6.93668	6.942	6.88969	7.10108	7.12606	7.0677		0.00177671	-0.175488	P38219	P38219	Obg-like ATPase 1	OLA1	16
7.05975	6.99018	6.97856	7.1973	7.19891	7.22235		0.00178608	-0.19669	P10591	P10591	Heat shock protein SSA1	SSA1	38
6.26885	6.25523	6.29451	6.67413	6.71269	6.54948		0.00181015	-0.372571	P21576	P21576	Vacuolar protein sorting-associated protein 1	VPS1	21
6.62626	6.7614	6.84698	7.21915	7.23559	7.20521		0.0018469	-0.475102	P25694	P25694	Cell division control protein 48	CDC48	26
6.12642	5.9838	6.02734	6.5573	6.41073	6.47894		0.00187133	-0.436468	P40054	P40054	D-3-phosphoglycerate dehydrogenase 1	SER3	12
6.1666	6.26904	6.31213	6.66346	6.58048	6.68844		0.00187401	-0.394873	P31412	P31412	V-type proton ATPase subunit C	VMA5	11
5.98075	5.83725	5.90374	6.20581	6.20756	6.2214		0.00188295	-0.304345	P18759	P18759	Vesicular-fusion protein SEC18	SEC18	12
6.31042	6.33592	6.41731	6.62795	6.66332	6.59558		0.00189396	-0.274394	P38431;P38431-2	P38431;P38431-2	Eukaryotic translation initiation factor 5	TIF5	10;9
4.48981	4.68183	4.50999	5.09891	5.0029	5.0366		0.0019346	-0.485591	P32796-2;P32796	P32796-2;P32796	Carnitine O-acetyltransferase, mitochondrial	CAT2	2;2
6.23304	6.18456	6.21917	6.55783	6.72232	6.56434		0.0019408	-0.402575	Q12074	Q12074	Spermidine synthase	SPE3	7
6.65617	6.65652	6.65953	6.87649	6.86091	6.79275		0.00194568	-0.185976	P08524	P08524	Farnesyl pyrophosphate synthase	ERG20	10
6.30644	6.15921	6.29116	6.61474	6.57729	6.59991		0.00198225	-0.345043	P80210	P80210	Adenylosuccinate synthetase	ADE12	12
5.38705	5.47728	5.34251	5.67874	5.73548	5.71836		0.00200646	-0.308582	Q12207	Q12207	Non-classical export protein 2	NCE102	2
5.37935	5.43141	5.45156	5.61854	5.70076	5.70571		0.00201729	-0.25423	P52489	P52489	Pyruvate kinase 2	PYK2	9
7.74665	7.73052	7.72172	7.61961	7.55403	7.59125		0.0020656	0.144666	P0CX50;P0CX49	P0CX50;P0CX49	60S ribosomal protein L18-B;60S ribosomal protein L18-A	RPL18B;RPL18A	6;6
6.09803	6.03272	6.21354	6.59899	6.49417	6.59503		0.00206903	-0.447964	P07263-2;P07263	P07263-2;P07263	Histidine--tRNA ligase, mitochondrial	HTS1	17;16
5.58754	5.61834	5.73217	6.07117	6.12779	5.99176		0.00211517	-0.417557	P07991	P07991	Ornithine aminotransferase	CAR2	6
5.42579	5.42313	5.36488	5.85488	5.84651	5.69455		0.00211632	-0.394043	P09457	P09457	ATP synthase subunit 5, mitochondrial	ATP5	3
7.76157	7.77795	7.75455	7.48605	7.47271	7.58341		0.00213931	0.250632	P26321	P26321	60S ribosomal protein L5	RPL5	15
4.99878	5.10911	4.87934	5.48273	5.4492	5.46784		0.00216614	-0.470845	P41543	P41543	Dolichyl-diphosphooligosaccharide--protein glycosyltransferase subunit 1	OST1	1
6.4545	6.31835	6.47834	6.8018	6.75198	6.80286		0.00218336	-0.368483	P15625	P15625	Phenylalanine--tRNA ligase alpha subunit	FRS2	10
6.24782	6.124	6.09353	6.47788	6.50193	6.48523		0.00221045	-0.33323	P47079	P47079	T-complex protein 1 subunit theta	CCT8	11
5.78158	5.86749	5.82613	6.12584	6.03179	6.09474		0.00222549	-0.259055	P54113;P38009	P54113	Bifunctional purine biosynthesis protein ADE16;Phosphoribosylaminoimidazolecarboxamide formyltransferase;IMP cyclohydrolase	ADE16	9;2
6.0021	5.91386	5.97289	6.1482	6.13663	6.164		0.00234095	-0.186664	P40185	P40185	Protein MMF1, mitochondrial	MMF1	5
5.95175	6.12271	6.01822	6.46125	6.51345	6.64893		0.0024204	-0.510315	P25384;Q12337;Q12113;Q03494;P0C2J3;Q12472;Q12501;P0CX64;P0CX63;P0C2J5;Q12491;P25383;Q99303;Q12439;Q12392;Q12293;Q03483;P0C2J6;P0C2J4;P0C2J2;Q12260;P0CX62;P0CX61	P25384;Q12337;Q12113;Q03494;P0C2J3;Q12472;Q12501;P0CX64;P0CX63;P0C2J5;Q12491	Transposon Ty2-C Gag-Pol polyprotein;Capsid protein;Ty2 protease;Integrase;Reverse transcriptase/ribonuclease H;Transposon Ty2-GR1 Gag-Pol polyprotein;Capsid protein;Ty2 protease;Integrase;Reverse transcriptase/ribonuclease H;Transposon Ty2-OR1 Gag-Pol polyprotein;Capsid protein;Ty2 protease;Integrase;Reverse transcriptase/ribonuclease H;Transposon Ty2-DR2 Gag-Pol polyprotein;Capsid protein;Ty2 p…	TY2B-C;TY2B-GR1;TY2B-OR1;TY2B-DR2;TY2B-LR1;TY2B-DR1;TY2B-OR2;TY2B-GR2;TY2B-F;TY2B-LR2;TY2B-B	18;16;16;16;16;15;15;15;15;14;13;8;6;6;6;6;6;6;6;6;5;5;5
5.55809	5.48101	5.49228	5.71193	5.67966	5.67887		0.00243052	-0.179697	P08536	P08536	Sulfate adenylyltransferase	MET3	4
6.21301	6.25586	6.35987	6.59307	6.55859	6.58572		0.00250607	-0.302882	P32473	P32473	Pyruvate dehydrogenase E1 component subunit beta, mitochondrial	PDB1	9
5.86069	5.81956	5.83437	5.96678	6.00638	6.04142		0.00251006	-0.166653	P40075	P40075	Vesicle-associated membrane protein-associated protein SCS2	SCS2	6
5.43597	5.28114	5.41899	5.91018	5.84626	5.74953		0.0025198	-0.456624	P35719	P35719	Uncharacterized protein MRP8	MRP8	5
5.24543	5.14962	5.1873	5.49903	5.42182	5.42351		0.00254102	-0.254002	P25372	P25372	Thioredoxin-3, mitochondrial	TRX3	1
5.12946	5.18568	5.02173	5.42916	5.49149	5.4525		0.00255703	-0.345426	P53254	P53254	U3 small nucleolar RNA-associated protein 22	UTP22	4
6.24532	6.13683	6.09776	6.48283	6.46912	6.44459		0.00256799	-0.305545	Q00764	Q00764	Alpha,alpha-trehalose-phosphate synthase [UDP-forming] 56 kDa subunit	TPS1	7
5.39363	5.23708	5.18803	5.70782	5.67443	5.6977		0.00258726	-0.420402	Q06385	Q06385	Vacuolar protein sorting-associated protein 74	VPS74	3
6.69068	6.63502	6.58089	6.88327	6.84174	6.86176		0.00259606	-0.226727	P05694	P05694	5-methyltetrahydropteroyltriglutamate--homocysteine methyltransferase	MET6	24
4.76486	4.67317	4.85186	5.10914	5.13726	5.09777		0.00266603	-0.351426	P38237	P38237	Ubiquitin carboxyl-terminal hydrolase 14	UBP14	2
7.29845	7.29299	7.28714	7.19424	7.13384	7.1807		0.00268367	0.123264	P33442	P33442	40S ribosomal protein S1-A	RPS1A	23
5.77523	5.77092	5.62441	6.05579	6.05265	6.04845		0.00268998	-0.328777	P53920	P53920	Pro-apoptotic serine protease NMA111	NMA111	10
7.04398	6.92669	6.88119	7.29776	7.25874	7.2865		0.00269027	-0.330382	P32836	P32836	GTP-binding nuclear protein GSP2/CNR2	GSP2	10
4.8985	4.8514	4.84461	5.16171	5.29958	5.36393		0.0027065	-0.410232	P35194	P35194	U3 small nucleolar RNA-associated protein 20	UTP20	4
6.09172	6.18348	5.95203	6.51187	6.53732	6.51716		0.00274593	-0.44637	P38764	P38764	26S proteasome regulatory subunit RPN1	RPN1	15
5.6846	5.7362	5.6055	5.94991	5.97207	5.91776		0.00274643	-0.271151	P39109	P39109	Metal resistance protein YCF1	YCF1	6
6.43997	6.47917	6.46415	6.72381	6.6681	6.62028		0.00281416	-0.209632	P32599	P32599	Fimbrin	SAC6	11
6.85945	6.85685	6.89423	6.66557	6.68117	6.57551		0.00282054	0.229426	Q12213	Q12213	60S ribosomal protein L7-B	RPL7B	17
5.10714	4.98541	5.02681	5.42604	5.30965	5.34995		0.00285921	-0.322098	P36151	P36151	Uncharacterized protein YKR070W	YKR070W	2
6.13523	6.09617	6.13212	5.9255	5.99586	5.92723		0.00286466	0.171642	P51401	P51401	60S ribosomal protein L9-B	RPL9B	10
6.80185	6.86115	6.88905	7.01755	7.07023	7.04892		0.00286784	-0.194884	P15180	P15180	Lysine--tRNA ligase, cytoplasmic	KRS1	17
5.13314	5.25674	5.37888	5.74464	5.79125	5.70195		0.00291051	-0.489698	P06102	P06102	General negative regulator of transcription subunit 3	NOT3	3
5.6005	5.51473	5.55309	5.75963	5.85195	5.86624		0.00291624	-0.269828	P47160	P47160	Epsin-3	ENT3	4
6.6858	6.54555	6.74907	7.0421	7.05337	7.0577		0.00292131	-0.390918	P16120	P16120	Threonine synthase	THR4	20
5.08134	5.18891	4.93047	5.56824	5.66579	5.5613		0.00294526	-0.531538	P25574	P25574	ER membrane protein complex subunit 1	EMC1	5
5.56105	5.76913	5.68744	6.06579	6.08584	6.16489		0.00306373	-0.432963	P11412	P11412	Glucose-6-phosphate 1-dehydrogenase	ZWF1	9
4.84256	4.83476	4.80456	5.01953	5.10977	5.00782		0.00309525	-0.218417	P38217	P38217	Importin subunit beta-2	KAP104	1
4.90621	4.98838	4.74757	5.34305	5.35132	5.31558		0.00310157	-0.45593	P15274	P15274	AMP deaminase	AMD1	3
6.60681	6.60908	6.55894	6.72074	6.69275	6.71941		0.00310304	-0.119354	P12385	P12385	Eukaryotic peptide chain release factor subunit 1	SUP45	13
6.3651	6.38044	6.37694	6.11567	6.06351	6.19715		0.00314989	0.248714	P38250	P38250	Increased sodium tolerance protein 2	IST2	9
5.74389	5.71201	5.62559	5.93158	6.017	6.03745		0.00326938	-0.301512	Q05016	Q05016	Uncharacterized oxidoreductase YMR226C		6
6.00367	5.89725	6.05156	6.28219	6.30378	6.25636		0.0033826	-0.296614	P38427	P38427	Trehalose synthase complex regulatory subunit TSL1	TSL1	10
6.29246	6.39775	6.46945	6.83655	6.71895	6.85764		0.00338869	-0.417825	P09938	P09938	Ribonucleoside-diphosphate reductase small chain 1	RNR2	12
4.92465	4.99811	4.99525	5.19196	5.17993	5.12744		0.00339453	-0.193772	P12754	P12754	Translation initiation factor eIF-2B subunit delta	GCD2	2
5.27664	5.42273	5.3689	5.64313	5.63163	5.71176		0.00346214	-0.306082	P53297	P53297	PAB1-binding protein 1	PBP1	3
5.88172	5.84947	5.99989	6.25254	6.27741	6.18689		0.00346606	-0.328586	P09624	P09624	Dihydrolipoyl dehydrogenase, mitochondrial	LPD1	11
5.23263	5.13339	5.23863	5.49368	5.41323	5.47314		0.00347473	-0.258465	P53912	P53912	Uncharacterized protein YNL134C		3
5.88052	5.89912	5.89662	6.01042	6.09374	6.09141		0.00348096	-0.173107	Q96VH5	Q96VH5	MICOS complex subunit MIC10	MIC10	2
5.56574	5.5185	5.79854	6.15875	6.15855	6.16463		0.00353125	-0.53305	P38986	P38986	L-asparaginase 1	ASP1	6
5.89201	6.02171	5.74669	6.37483	6.40955	6.3598		0.00360624	-0.49459	P37898	P37898	Alanine/arginine aminopeptidase	AAP1	17
6.96663	7.07192	7.11389	7.35831	7.35693	7.30283		0.00369863	-0.288543	P46655	P46655	Glutamate--tRNA ligase, cytoplasmic	GUS1	27
5.76108	5.70514	5.77376	5.89065	5.879	5.92392		0.00377733	-0.151196	P29704	P29704	Squalene synthase	ERG9	6
6.23937	6.33654	6.22127	6.66625	6.52223	6.64568		0.00384973	-0.345657	P38626	P38626	NADH-cytochrome b5 reductase 1	CBR1	11
6.05015	6.14409	6.11903	6.2674	6.29504	6.31613		0.00389311	-0.188434	P22138	P22138	DNA-directed RNA polymerase I subunit RPA135	RPA135	8
5.86855	5.80371	5.82847	5.94135	5.97084	5.96969		0.00390543	-0.127048	P21734	P21734	Ubiquitin-conjugating enzyme E2 1	UBC1	3
8.02234	7.91825	7.97675	7.78062	7.79563	7.79353		0.0039145	0.182524	P0CX56;P0CX55	P0CX56;P0CX55	40S ribosomal protein S18-B;40S ribosomal protein S18-A	RPS18B;RPS18A	12;12
7.09995	7.15883	7.2752	7.47686	7.57526	7.57399		0.00394452	-0.364046	P16140	P16140	V-type proton ATPase subunit B	VMA2	34
5.54745	5.73314	5.55186	6.02037	6.10542	5.97905		0.00406834	-0.424128	Q03640	Q03640	Tricalbin-3	TCB3	11
6.21652	6.12553	6.16287	6.49516	6.38854	6.39397		0.00410195	-0.257585	P24280	P24280	SEC14 cytosolic factor	SEC14	7
6.73436	6.62773	6.65735	6.9191	6.96837	7.06329		0.00421575	-0.310441	P54839	P54839	Hydroxymethylglutaryl-CoA synthase	ERG13	13
5.44118	5.68095	5.47383	6.00137	6.01827	5.94476		0.00432404	-0.456143	P38071	P38071	Enoyl-[acyl-carrier protein] reductase [NADPH, B-specific], mitochondrial	ETR1	6
6.07282	5.79881	6.04164	6.48303	6.49352	6.45804		0.00436087	-0.507108	P28274	P28274	CTP synthase 1	URA7	12
4.49442	4.53859	4.28051	4.87914	4.9401	4.91056		0.00443701	-0.472093	Q12375	Q12375	Mitochondrial ornithine transporter 1	ORT1	2
5.8862	6.01761	5.91387	5.61038	5.6896	5.68828		0.00444318	0.276469	P42846	P42846	Protein KRI1	KRI1	4
5.22033	5.15835	4.95838	5.54671	5.60151	5.64344		0.00444368	-0.484866	O13563	O13563	26S proteasome regulatory subunit RPN13	RPN13	2
6.50989	6.45576	6.6044	6.81652	6.94843	6.99937		0.00464152	-0.398092	P31373	P31373	Cystathionine gamma-lyase	CYS3	8
5.72711	5.78667	5.75584	6.07755	5.94007	6.06934		0.00465686	-0.272449	P38791	P38791	Deoxyhypusine synthase	DYS1	4
5.76462	5.94921	5.96824	6.29767	6.24423	6.28056		0.0047151	-0.380132	P38689	P38689	Ribose-phosphate pyrophosphokinase 3	PRS3	7
6.54647	6.63601	6.5044	6.33498	6.24346	6.22281		0.00471788	0.295211	P00815	P00815	Histidine biosynthesis trifunctional protein;Phosphoribosyl-AMP cyclohydrolase;Phosphoribosyl-ATP pyrophosphohydrolase;Histidinol dehydrogenase	HIS4	9
6.06764	5.80362	5.9453	6.35733	6.38766	6.37909		0.00476133	-0.435837	P32263	P32263	Pyrroline-5-carboxylate reductase	PRO3	5
5.62522	5.59989	5.67135	6.02501	5.91078	6.1395		0.00476139	-0.392947	P40016	P40016	26S proteasome regulatory subunit RPN3	RPN3	6
5.57512	5.48273	5.53951	5.75053	5.7068	5.69001		0.00480404	-0.183324	P21242	P21242	Probable proteasome subunit alpha type-7	PRE10	3
5.61583	5.63986	5.82491	6.05854	6.0628	6.10253		0.0048528	-0.381093	P41920	P41920	Ran-specific GTPase-activating protein 1	YRB1	5
5.96866	6.17035	5.99064	6.38725	6.42914	6.41155		0.00489598	-0.366098	P32565	P32565	26S proteasome regulatory subunit RPN2	RPN2	13
5.70271	5.56784	5.44029	5.99194	5.99549	6.00171		0.00492802	-0.426096	P09733	P09733	Tubulin alpha-1 chain	TUB1	5
5.04113	5.05	5.07664	5.22225	5.35468	5.2689		0.00493061	-0.226019	P38230	P38230	Probable quinone oxidoreductase	ZTA1	2
7.32596	7.38205	7.36252	7.23348	7.14546	7.16387		0.00501014	0.175907	P38061	P38061	60S ribosomal protein L32	RPL32	9
6.27345	6.21909	6.22902	6.35537	6.3306	6.36579		0.00503586	-0.110066	Q12447	Q12447	Polyamine N-acetyltransferase 1	PAA1	6
6.20564	5.95766	6.07344	6.48925	6.45742	6.51372		0.00515034	-0.407883	P33299	P33299	26S protease regulatory subunit 7 homolog	RPT1	10
4.64429	4.51524	4.44939	4.85015	4.98141	4.92004		0.00516498	-0.380893	Q06451	Q06451	Polyamine transporter 3	TPO3	1
5.69701	5.59303	5.38787	6.08642	6.05354	6.05602		0.00520953	-0.506024	P32803	P32803	Endosomal protein P24B	EMP24	2
5.07239	4.97218	5.00171	5.19641	5.18405	5.17153		0.00528824	-0.168567	P39111	P39111	V-type proton ATPase subunit F	VMA7	1
4.87965	5.04263	4.94955	5.37126	5.24713	5.26405		0.00529615	-0.336874	Q08548	Q08548	Lysophospholipid acyltransferase	ALE1	2
6.56775	6.57393	6.64703	6.77262	6.89064	6.89006		0.00551302	-0.254866	P04806	P04806	Hexokinase-1	HXK1	16
5.52024	5.56229	5.67537	5.85615	5.82613	5.8898		0.00552324	-0.271396	P52286	P52286	Suppressor of kinetochore protein 1	SKP1	4
6.37353	6.29431	6.43442	6.02493	6.04012	6.14472		0.00578643	0.297498	P38804	P38804	Restriction of telomere capping protein 3	RTC3	1
5.64851	5.54602	5.60231	5.25502	5.35463	5.3873		0.00578873	0.266627	P38809	P38809	Uncharacterized protein YHR097C	YHR097C	4
6.74181	6.80419	6.6563	6.43254	6.49256	6.50257		0.00582417	0.25821	P27614	P27614	Carboxypeptidase S	CPS1	8
6.09589	5.90737	5.8561	6.3752	6.32647	6.34254		0.00602306	-0.394953	P25293	P25293	Nucleosome assembly protein	NAP1	4
4.3632	4.39209	4.13989	4.71485	4.90201	4.81383		0.00602461	-0.511837	P32467	P32467	Low-affinity glucose transporter HXT4	HXT4	1
4.26218	4.28433	4.22975	4.99582	4.76731	4.65034		0.00602607	-0.545738	Q07527	Q07527	tRNA (guanosine(18)-2-O)-methyltransferase	TRM3	2
4.31435	4.28819	4.17095	4.4984	4.58907	4.63436		0.00603863	-0.316114	P40459	P40459	Pantoate--beta-alanine ligase	PAN6	1
5.64656	5.45597	5.4785	6.0055	6.0383	5.85373		0.00607404	-0.438834	P07213	P07213	Mitochondrial import receptor subunit TOM70	TOM70	5
6.12297	6.14376	6.14509	6.03239	5.93869	5.99394		0.00610529	0.14893	Q03862	Q03862	Probable metalloprotease ARX1	ARX1	7
6.0457	6.15068	6.00146	5.78487	5.84788	5.76815		0.00624085	0.265645	Q04439	Q04439	Myosin-5	MYO5	6
6.62992	6.64951	6.67667	6.81697	6.77219	6.74845		0.00630692	-0.127168	P07245	P07245	C-1-tetrahydrofolate synthase, cytoplasmic;Methylenetetrahydrofolate dehydrogenase;Methenyltetrahydrofolate cyclohydrolase;Formyltetrahydrofolate synthetase	ADE3	19
7.88617	7.90107	7.83282	7.7495	7.76125	7.71396		0.00632187	0.131782	P0CX46;P0CX45	P0CX46;P0CX45	60S ribosomal protein L2-B;60S ribosomal protein L2-A	RPL2B;RPL2A	14;14
7.49161	7.57292	7.51585	7.6845	7.65956	7.64835		0.00647218	-0.137343	P0CX48;P0CX47	P0CX48;P0CX47	40S ribosomal protein S11-B;40S ribosomal protein S11-A	RPS11B;RPS11A	10;10
6.61962	6.60256	6.50533	6.34365	6.40345	6.35511		0.00648764	0.208434	P39676	P39676	Flavohemoprotein	YHB1	7
5.23502	5.19302	4.95154	5.5571	5.61654	5.61338		0.00656632	-0.46915	P00498	P00498	ATP phosphoribosyltransferase	HIS1	4
4.31393	4.1142	4.27533	4.59045	4.5371	4.65254		0.00673972	-0.358877	Q12525	Q12525	Homocysteine S-methyltransferase 1	MHT1	1
6.10809	6.19201	6.27364	6.42723	6.44799	6.44332		0.00674397	-0.248265	P32558	P32558	FACT complex subunit SPT16	SPT16	14
6.20467	6.2767	6.23385	6.59632	6.67569	6.46119		0.00679125	-0.339324	P21954	P21954	Isocitrate dehydrogenase [NADP], mitochondrial	IDP1	14
5.85365	5.94614	5.95396	6.07489	6.09922	6.08775		0.00680458	-0.16937	P07278	P07278	cAMP-dependent protein kinase regulatory subunit	BCY1	6
5.33508	5.58333	5.6418	6.01695	5.97532	6.03971		0.00690528	-0.490587	P38130	P38130	Probable mannosyltransferase KTR3	KTR3	7
5.63677	5.55345	5.60072	5.71878	5.7351	5.71652		0.00700916	-0.126484	P53839	P53839	Glyoxylate reductase 1	GOR1	4
4.86593	4.88604	5.01387	5.17914	5.3521	5.27086		0.00713115	-0.345415	P14306	P14306	Carboxypeptidase Y inhibitor	TFS1	2
6.81929	6.7624	6.75349	6.88112	6.93849	6.92292		0.00714763	-0.135777	P11484	P11484	Heat shock protein SSB1	SSB1	39
4.62015	4.81063	4.58378	5.04074	5.00711	5.05229		0.00722471	-0.361859	Q01574	Q01574	Acetyl-coenzyme A synthetase 1	ACS1	2
6.06962	6.22347	6.27067	6.57536	6.49082	6.50017		0.00729202	-0.334201	P05453	P05453	Eukaryotic peptide chain release factor GTP-binding subunit	SUP35	11
5.16311	5.09171	5.23488	5.37611	5.36781	5.4245		0.00731756	-0.22624	P53879	P53879	GTP-binding protein RHO5	RHO5	3
5.24921	5.19919	5.12954	5.00436	5.02987	4.98407		0.00737285	0.186546	P53941	P53941	U3 small nucleolar ribonucleoprotein protein IMP4	IMP4	2
5.20576	5.07746	5.26711	5.46968	5.44879	5.49305		0.00744713	-0.287063	P48606	P48606	Tubulin-specific chaperone A	RBL2	3
4.38837	4.75102	4.51318	5.05502	5.1079	5.10922		0.00746239	-0.539856	P49573	P49573	Copper transport protein CTR1	CTR1	1
5.77936	5.82055	5.72185	5.99027	6.01849	5.92134		0.00754579	-0.202783	P38248	P38248	Cell wall protein ECM33	ECM33	2
4.97849	5.12872	4.96314	4.78127	4.72396	4.70574		0.00759503	0.286458	Q08004	Q08004	Bud site selection protein 20	BUD20	1
5.81683	5.78639	5.76665	6.06138	5.93657	6.08238		0.00773244	-0.236819	P21304	P21304	Periodic tryptophan protein 1	PWP1	5
5.84825	5.78159	5.77327	5.9591	5.91186	5.96644		0.00776615	-0.144761	P32598	P32598	Serine/threonine-protein phosphatase PP1-2	GLC7	4
5.34031	5.35393	5.29283	5.96639	5.64463	5.95221		0.00787788	-0.525389	P21524	P21524	Ribonucleoside-diphosphate reductase large chain 1	RNR1	5
6.13107	6.24865	6.22388	6.4249	6.37088	6.46251		0.00807547	-0.218232	Q01217	Q01217	Protein ARG5,6, mitochondrial;N-acetyl-gamma-glutamyl-phosphate reductase;Acetylglutamate kinase	ARG5,6	11
7.24703	7.22651	7.34303	7.44645	7.50557	7.55076		0.00819057	-0.228738	P38701	P38701	40S ribosomal protein S20	RPS20	10
5.50298	5.79321	5.78864	6.13966	6.17129	6.17654		0.00842345	-0.467555	P41810	P41810	Coatomer subunit beta	SEC26	10
5.12871	5.11166	5.04763	5.42426	5.31462	5.27703		0.00867447	-0.242639	Q12434	Q12434	Rho GDP-dissociation inhibitor	RDI1	3
5.61149	5.52972	5.48791	5.70635	5.72727	5.72648		0.00869494	-0.176991	P25297	P25297	Inorganic phosphate transporter PHO84	PHO84	4
5.81432	5.91851	5.95992	6.19728	6.10311	6.13065		0.00881673	-0.246093	P43588	P43588	Ubiquitin carboxyl-terminal hydrolase RPN11	RPN11	7
6.64855	6.6519	6.61828	6.89306	6.76041	6.8363		0.00882403	-0.190349	P13663	P13663	Aspartate-semialdehyde dehydrogenase	HOM2	10
5.35223	5.08139	5.22066	4.8312	4.83752	4.86045		0.00886986	0.375034	P40345	P40345	Phospholipid:diacylglycerol acyltransferase	LRO1	1
7.06254	7.23934	7.24174	6.9167	6.88725	6.86231		0.00887679	0.292454	P0C2H8	P0C2H8	60S ribosomal protein L31-A	RPL31A	10
5.04937	5.26399	5.11228	5.44456	5.43422	5.46911		0.00888159	-0.307415	P08539	P08539	Guanine nucleotide-binding protein alpha-1 subunit	GPA1	3
4.59883	4.78712	4.61858	4.95723	5.08859	4.98484		0.0089208	-0.342046	P46985	P46985	Probable alpha-1,6-mannosyltransferase MNN11	MNN11	2
7.15925	7.21708	7.19042	7.39017	7.29548	7.33744		0.00903497	-0.152106	P0CS90;P39987	P0CS90	Heat shock protein SSC1, mitochondrial	SSC1	29;6
7.1462	7.12314	7.17966	6.93156	6.92675	6.76087		0.00909406	0.276614	P06634	P06634	ATP-dependent RNA helicase DED1	DED1	17
5.81312	5.71128	5.45461	6.1982	6.12696	6.21481		0.00910679	-0.520322	P43535	P43535	Protein GCN20	GCN20	9
5.33997	5.38976	5.26101	5.07752	5.13799	4.99986		0.00919793	0.258455	P25626	P25626	54S ribosomal protein IMG1, mitochondrial	IMG1	2
6.66009	6.554	6.64281	6.794	6.81571	6.76168		0.00924901	-0.171495	P14120	P14120	60S ribosomal protein L30	RPL30	7
6.30894	6.22753	6.32413	5.97809	6.0182	6.12277		0.00926821	0.247181	Q03532	Q03532	ATP-dependent RNA helicase HAS1	HAS1	7
5.14394	5.07878	4.91489	5.3692	5.37942	5.35441		0.00933492	-0.321805	P53200	P53200	N(6)-adenine-specific DNA methyltransferase-like 1	AML1	2
5.48559	5.38866	5.49152	5.25822	5.30913	5.28695		0.00946969	0.170491	Q12136	Q12136	Something about silencing protein 10	SAS10	2
5.25167	5.00665	5.34521	5.67551	5.70281	5.86408		0.00947841	-0.546291	P53868	P53868	Alpha-1,2-mannosyltransferase ALG9	ALG9	3
5.60774	5.42172	5.51527	5.77066	5.95298	5.9499		0.00958019	-0.376267	P33204	P33204	Actin-related protein 2/3 complex subunit 4	ARC19	3
7.27604	7.23572	7.20753	7.1198	7.1156	7.15594		0.00986141	0.109313	P87262;P40525	P87262;P40525	60S ribosomal protein L34-A;60S ribosomal protein L34-B	RPL34A;RPL34B	1;1
5.58606	5.5721	5.68547	5.94778	6.04707	5.83421		0.00988171	-0.328473	P15873	P15873	Proliferating cell nuclear antigen	POL30	5
6.21596	6.31923	6.44104	6.65481	6.59826	6.66617		0.010041	-0.314338	P48836	P48836	V-type proton ATPase subunit G	VMA10	6
5.52938	5.48998	5.50578	5.31053	5.28922	5.40594		0.0100566	0.17315	P41921	P41921	Glutathione reductase	GLR1	3
5.61343	5.43182	5.52601	5.10136	5.18076	5.27931		0.010174	0.336611	P31380	P31380	ATP-dependent helicase FUN30	FUN30	4
7.82111	7.74186	7.69781	7.54084	7.56686	7.60185		0.0102289	0.183745	P26783	P26783	40S ribosomal protein S5	RPS5	14
5.38549	5.4684	5.3398	5.65078	5.59701	5.56408		0.0104545	-0.206063	P53860	P53860	Phosphatidylinositol transfer protein PDR16	PDR16	3
6.42767	6.40769	6.3974	6.6489	6.611	6.80914		0.0104806	-0.278759	P43616	P43616	Cys-Gly metallodipeptidase DUG1	DUG1	10
4.92572	5.30707	5.28409	5.72218	5.73388	5.74007		0.0105805	-0.559748	P50086	P50086	Probable 26S proteasome regulatory subunit p28	NAS6	4
6.91527	6.89714	6.87692	7.0376	7.00965	6.9652		0.0106316	-0.107706	P06106	P06106	Protein MET17;O-acetylhomoserine sulfhydrylase;O-acetylserine sulfhydrylase	MET17	11
4.59838	4.60785	4.67019	4.43645	4.25886	4.21532		0.010689	0.321929
5.56185	5.63958	5.48813	5.37407	5.36711	5.35707		0.010995	0.197105	P38712	P38712	ATP-dependent rRNA helicase RRP3	RRP3	3
6.12554	5.93513	6.17449	6.38649	6.59369	6.54633		0.0110461	-0.43045	P25491	P25491	Mitochondrial protein import protein MAS5	YDJ1	9
4.91829	4.94957	4.98856	5.14373	5.38064	5.32298		0.011216	-0.330312	Q08193	Q08193	1,3-beta-glucanosyltransferase GAS5	GAS5	2
6.98854	6.94557	6.9018	7.08305	7.13015	7.20592		0.0112419	-0.194404	P38720	P38720	6-phosphogluconate dehydrogenase, decarboxylating 1	GND1	21
6.17485	6.16077	5.99188	6.36473	6.42704	6.3667		0.0112432	-0.276988	P23542	P23542	Aspartate aminotransferase, cytoplasmic	AAT2	8
5.68562	5.59543	5.50704	5.94515	5.85535	5.82497		0.0113686	-0.279124	P25605	P25605	Acetolactate synthase small subunit, mitochondrial	ILV6	5
4.44024	4.54735	4.33243	4.68786	4.80612	4.82026		0.0114734	-0.331407	Q03103	Q03103	Endoplasmic oxidoreductin-1	ERO1	1
5.75644	5.40116	5.78422	6.19065	6.22757	6.17301		0.0115018	-0.549806	P33330	P33330	Phosphoserine aminotransferase	SER1	11
7.12489	7.18277	7.18261	7.33238	7.32041	7.25281		0.011588	-0.138443	P37291	P37291	Serine hydroxymethyltransferase, cytosolic	SHM2	21
6.72061	6.74219	6.7352	6.81705	6.86507	6.92087		0.0116699	-0.134995	P15019	P15019	Transaldolase	TAL1	19
5.19674	5.03728	4.83134	5.65421	5.46766	5.51423		0.0119316	-0.523579	P53066	P53066	Ankyrin repeat-containing protein YGL242C		2
5.94361	5.85392	5.92239	6.01184	6.04853	6.04617		0.0120436	-0.128874	P16550	P16550	Protein APA1;5,5-P-1,P-4-tetraphosphate phosphorylase;ADP-sulfurylase	APA1	4
5.91667	6.02794	5.90974	5.65935	5.78054	5.73414		0.012122	0.226768	P00045	P00045	Cytochrome c iso-2	CYC7	1
4.62404	4.39352	4.36815	4.77943	4.85906	4.84935		0.0125157	-0.367376	Q12514	Q12514	General negative regulator of transcription subunit 5	NOT5	1
5.96533	5.65648	5.98828	6.32331	6.39117	6.30991		0.0127479	-0.471433	P30624	P30624	Long-chain-fatty-acid--CoA ligase 1	FAA1	9
5.58501	5.55353	5.65182	5.35142	5.46925	5.37		0.0128077	0.199898	P32643	P32643	Trans-aconitate 3-methyltransferase	TMT1	2
6.47003	6.40998	6.39554	6.87181	6.62983	6.89059		0.0128667	-0.372224	P22203	P22203	V-type proton ATPase subunit E	VMA4	10
5.78382	5.73071	5.65784	5.92696	5.96449	5.86833		0.0130949	-0.1958	P17505	P17505	Malate dehydrogenase, mitochondrial	MDH1	5
5.37423	5.04152	5.39693	5.74096	5.75968	5.7749		0.0133768	-0.487615	P33333	P33333	Probable 1-acyl-sn-glycerol-3-phosphate acyltransferase	SLC1	5
6.35439	6.44081	6.4007	6.1343	6.1203	5.88689		0.0138897	0.351466	P11632	P11632	Non-histone chromosomal protein 6A	NHP6A	4
4.2542	4.30991	4.1681	4.58924	4.98918	4.71918		0.0139079	-0.521792	Q3E824	Q3E824	Uncharacterized protein YOR020W-A	YOR020W-A	1
6.09599	6.01128	6.10736	6.21015	6.33654	6.26412		0.0139085	-0.198728	P31688	P31688	Trehalose-phosphatase	TPS2	11
4.80807	4.58948	4.92243	5.26686	5.16098	5.40997		0.0140697	-0.505944	P32628	P32628	UV excision repair protein RAD23	RAD23	3
4.64912	4.63308	4.55986	4.7308	4.84517	4.80998		0.0141359	-0.181292	P38142	P38142	Probable metabolite transport protein YBR241C		1
4.81661	4.86863	5.17504	5.4999	5.36427	5.5382		0.0141754	-0.514029	Q12271	Q12271	Polyphosphatidylinositol phosphatase INP53;SAC1-like phosphoinositide phosphatase;Phosphatidylinositol 4,5-bisphosphate 5-phosphatase	INP53	5
5.82945	6.09837	6.01656	6.27907	6.36082	6.42142		0.0142216	-0.372312	P32468	P32468	Cell division control protein 12	CDC12	8
4.49167	4.65775	4.91184	5.15593	5.2176	5.23762		0.0143125	-0.516629	Q06523	Q06523	Uncharacterized protein YPR148C	YPR148C	2
5.1776	5.51171	5.45167	5.77795	5.81252	5.86385		0.0144114	-0.437778	P36114	P36114	Mitochondrial outer membrane protein YKR018C	YKR018C	4
5.69255	5.51346	5.55827	5.82817	5.79362	5.8236		0.0144186	-0.227036	Q08641	Q08641	tRNA(Thr) (cytosine(32)-N(3))-methyltransferase	ABP140	5
5.35668	5.11811	5.19346	5.53677	5.5323	5.49064		0.0144781	-0.297156	P40582	P40582	Glutathione S-transferase 1	GTT1	4
4.63759	4.3551	4.53966	4.961	4.8502	4.84694		0.014517	-0.375262	P41939	P41939	Isocitrate dehydrogenase [NADP] cytoplasmic	IDP2	5
5.43711	5.35778	5.49487	5.68369	5.78614	5.61282		0.014581	-0.264301	P38256	P38256	Uncharacterized protein YBR096W		3
5.28244	5.04054	5.00526	5.47089	5.44819	5.49548		0.014772	-0.362107	P32501	P32501	Translation initiation factor eIF-2B subunit epsilon	GCD6	4
4.1797	4.57797	4.20113	4.85791	4.81639	4.90958		0.0148497	-0.541695	P31384	P31384	Glucose-repressible alcohol dehydrogenase transcriptional effector	CCR4	1
5.22129	5.38846	5.32403	5.09162	5.10861	5.12468		0.0149561	0.202959	P07273	P07273	Transcription elongation factor S-II	DST1	2
4.86403	4.93076	5.26405	5.59443	5.46772	5.62856		0.0149954	-0.543953	P47039	P47039	Probable kynurenine--oxoglutarate transaminase BNA3	BNA3	3
5.23066	5.26405	5.11686	5.43055	5.40387	5.36744		0.0150296	-0.196761	P39107	P39107	Mannan polymerase complexes subunit MNN9	MNN9	2
5.60277	5.63618	5.50473	5.77772	5.77437	5.90553		0.0152285	-0.23798	P37302	P37302	Aminopeptidase Y	APE3	3
5.73831	5.36068	5.64192	6.03476	6.0207	6.10109		0.0152321	-0.471879	P16547	P16547	Mitochondrial outer membrane protein OM45	OM45	7
6.88138	6.97713	6.97269	7.05892	7.08859	7.07904		0.0152658	-0.131786	P07283	P07283	Phosphomannomutase	SEC53	13
5.4825	5.31338	5.47343	5.69429	5.69788	5.61765		0.0153842	-0.246836	P38810	P38810	SED5-binding protein 3	SFB3	4
4.82066	4.33522	4.54056	5.10014	5.14855	5.18357		0.0154343	-0.578606	Q03104	Q03104	Meiotic sister chromatid recombination protein 1	MSC1	2
5.95041	5.69392	5.5929	6.12273	6.28382	6.32909		0.0155345	-0.499466	Q04869	Q04869	Uncharacterized protein YMR315W		7
5.46772	5.49022	5.41357	5.61786	5.84563	5.81189		0.0155703	-0.301292	P49954	P49954	Probable hydrolase NIT3	NIT3	5
4.68238	4.2206	4.50603	4.99408	5.00984	5.03513		0.0158278	-0.543351	P25365	P25365	Putative guanine nucleotide-exchange factor SED4	SED4	2
5.10094	5.06447	5.44282	5.77212	5.75082	5.6315		0.0158602	-0.515402	Q04373	Q04373	Pumilio homology domain family member 6	PUF6	2
6.74417	6.67911	6.62376	6.82187	6.83562	6.81476		0.0159756	-0.141733	P39522	P39522	Dihydroxy-acid dehydratase, mitochondrial	ILV3	14
5.33856	5.53974	5.57718	5.89236	5.76035	5.80521		0.0161801	-0.334148	P39079	P39079	T-complex protein 1 subunit zeta	CCT6	6
5.4648	5.32754	5.43626	4.88721	5.14418	5.11104		0.0163573	0.362056	P25644	P25644	DNA topoisomerase 2-associated protein PAT1	PAT1	2
4.72892	4.60394	4.37369	5.12528	4.93749	5.04232		0.016513	-0.466176	Q01852	Q01852	Mitochondrial import inner membrane translocase subunit TIM44	TIM44	2
5.48267	5.24574	5.03543	5.76806	5.77316	5.76177		0.0165365	-0.51305	P53081	P53081	Putative GTP cyclohydrolase 1 type 2	NIF3	5
5.56119	5.52452	5.43104	5.25578	5.34543	5.34049		0.0167342	0.191684	P43586	P43586	60S ribosomal subunit assembly/export protein LOC1	LOC1	2
4.81084	4.56494	4.38833	5.03219	5.08891	5.13499		0.0168905	-0.497326	P17891	P17891	Clathrin light chain	CLC1	1
5.58875	5.49279	5.6189	5.72198	5.73396	5.70483		0.0169668	-0.153446	Q04660	Q04660	Ribosome biogenesis protein ERB1	ERB1	4
6.52718	6.56275	6.54447	6.62485	6.68771	6.61564		0.0169744	-0.0979369	Q03195	Q03195	Translation initiation factor RLI1	RLI1	15
5.32271	5.238	5.20201	5.42141	5.41163	5.52374		0.0173989	-0.19802	P52490	P52490	Ubiquitin-conjugating enzyme E2 13	UBC13	1
6.37082	6.07232	6.25358	6.56809	6.56247	6.58157		0.0176922	-0.338469	P53622	P53622	Coatomer subunit alpha	COP1	22
5.86125	5.86648	5.59858	6.12236	6.12929	6.10833		0.0177441	-0.34456	P20967	P20967	2-oxoglutarate dehydrogenase, mitochondrial	KGD1	10
7.02842	7.30059	7.04903	6.64428	6.79001	6.78464		0.0178847	0.38637	P02309	P02309	Histone H4	HHF1	9
4.44413	4.42845	4.66867	4.88819	4.7998	4.80674		0.0183509	-0.317828	P38620	P38620	Ribose-phosphate pyrophosphokinase 2	PRS2	2
6.09275	6.0113	5.9282	6.33322	6.18047	6.26561		0.0184881	-0.24902	P00899	P00899	Anthranilate synthase component 1	TRP2	8
7.359	7.36587	7.32147	7.09729	7.0365	7.23167		0.0186498	0.226957	P36105	P36105	60S ribosomal protein L14-A	RPL14A	10
4.60406	4.27683	4.3034	4.90219	4.8546	4.74475		0.018712	-0.439085	P38821	P38821	Aspartyl aminopeptidase 4	APE4	1
5.58638	5.51924	5.60913	5.38439	5.40074	5.47803		0.0189617	0.150527	P54780	P54780	60S ribosomal protein L15-B	RPL15B	9
5.51109	5.36018	5.5724	5.22212	5.24998	5.2447		0.0189784	0.242292	Q08421	Q08421	Enhancer of translation termination 1	ETT1	3
5.64252	5.57474	5.50662	5.23281	5.40754	5.17324		0.0196244	0.303432	P40093	P40093	UPF0160 protein YER156C	YER156C	3
5.32682	5.74337	5.27966	6.0335	5.98252	6.00395		0.0197835	-0.556708	P38715	P38715	NADPH-dependent aldose reductase GRE3	GRE3	5
5.80667	5.75302	5.72586	6.01008	5.89996	6.11		0.0197986	-0.244833	P19262	P19262	Dihydrolipoyllysine-residue succinyltransferase component of 2-oxoglutarate dehydrogenase complex, mitochondrial	KGD2	5
6.45697	6.28005	6.38276	6.58791	6.58246	6.545		0.0200646	-0.198529	P17709	P17709	Glucokinase-1	GLK1	11
6.62867	6.88067	6.70526	7.00617	7.00938	7.04042		0.0204657	-0.280457	P32527	P32527	Zuotin	ZUO1	16
5.22195	5.18134	5.09163	5.70862	5.44483	5.43256		0.0205837	-0.363699	P32457	P32457	Cell division control protein 3	CDC3	4
6.41725	6.46616	6.3678	6.5789	6.51011	6.54804		0.0206561	-0.128616	P41338	P41338	Acetyl-CoA acetyltransferase	ERG10	9
5.2042	5.02234	5.14087	4.95322	4.83401	4.86991		0.0207766	0.236755	P25642	P25642	54S ribosomal protein IMG2, mitochondrial	IMG2	1
5.27207	5.15289	4.94092	5.48425	5.49667	5.46497		0.0208214	-0.360002	P32802	P32802	Transmembrane 9 superfamily member 1;Protein p24a	EMP70	2
5.53307	5.45658	5.44387	5.5783	5.62705	5.5821		0.0209856	-0.117974	P32590	P32590	Heat shock protein homolog SSE2	SSE2	9
4.28148	4.53877	4.55355	4.73546	4.95874	4.9201		0.0209955	-0.4135	P47008	P47008	Phosphatidylinositol transfer protein SFH5	SFH5	2
5.72767	5.80153	5.804	5.67494	5.56109	5.63584		0.0211315	0.15378	Q99216	Q99216	Pre-rRNA-processing protein PNO1	PNO1	3
4.53826	4.52158	4.55826	4.67402	4.82648	4.92187		0.0212991	-0.268087	P00331	P00331	Alcohol dehydrogenase 2	ADH2	8
6.23075	6.31426	6.34659	6.41292	6.47062	6.43191		0.0213268	-0.141278	Q04067	Q04067	Eukaryotic translation initiation factor 3 subunit G	TIF35	11
4.50899	4.34551	4.6096	4.83132	4.75379	4.76495		0.0215616	-0.295318	P32486	P32486	Beta-glucan synthesis-associated protein KRE6	KRE6	1
5.29708	5.40509	5.36381	5.52404	5.45317	5.50078		0.0220008	-0.137338	P09734	P09734	Tubulin alpha-3 chain	TUB3	4
6.78501	6.77246	6.62376	6.91643	6.90135	6.95851		0.0220194	-0.198352	P22768	P22768	Argininosuccinate synthase	ARG1	11
5.98495	5.936	6.15264	6.295	6.28922	6.2321		0.0225758	-0.247574	P40495	P40495	Homoisocitrate dehydrogenase, mitochondrial	LYS12	10
5.62813	5.40302	5.86255	6.16884	6.20673	6.04509		0.0227431	-0.508987	P21243	P21243	Proteasome subunit alpha type-1	SCL1	8
6.27846	6.56669	6.28692	6.71181	6.7033	6.74639		0.0229819	-0.343144	Q02642	Q02642	Nascent polypeptide-associated complex subunit beta-1	EGD1	5
3.9113	4.44845	4.25152	4.87519	4.75994	4.72812		0.0231675	-0.583994	P53228	P53228	Transaldolase NQM1	NQM1	2
5.65206	5.52324	5.62316	5.7755	5.72558	5.74435		0.0232316	-0.148988	Q6Q560	Q6Q560	Protein ISD11	ISD11	3
5.27281	5.26577	5.17058	5.42786	5.36516	5.35107		0.0232526	-0.144976	Q06685	Q06685	Inositol hexakisphosphate and diphosphoinositol-pentakisphosphate kinase	VIP1	2
4.97437	5.43742	5.35454	5.72314	5.76787	5.83636		0.0236603	-0.520348	P30657	P30657	Proteasome subunit beta type-7	PRE4	2
5.28635	5.13396	5.01374	5.6428	5.65922	5.38876		0.0236935	-0.41891	P40471	P40471	NADPH-dependent 1-acyldihydroxyacetone phosphate reductase	AYR1	3
5.283	5.33065	5.23794	5.46298	5.37047	5.42148		0.0237423	-0.134444	Q99297	Q99297	Mitochondrial 2-oxodicarboxylate carrier 2	ODC2	2
6.67746	6.50427	6.79903	6.97612	6.96932	6.94955		0.0238431	-0.304746	P07170	P07170	Adenylate kinase	ADK1	13
5.48237	5.54542	5.42566	4.90732	5.27201	4.87116		0.0243054	0.467652	P47006	P47006	DNA-directed RNA polymerase I subunit RPA34	RPA34	2
5.5323	5.46164	5.65607	5.82746	6.02951	5.78681		0.0244714	-0.331257	P40961	P40961	Prohibitin-1	PHB1	5
4.60648	4.34725	4.6916	4.91016	4.94192	4.89586		0.0244727	-0.367536	P25339	P25339	Pumilio homology domain family member 4	PUF4	1
5.48215	5.55999	5.35472	5.2735	5.22417	5.25176		0.0247023	0.215812	P48510	P48510	Ubiquitin domain-containing protein DSK2	DSK2	1
5.89402	5.95394	5.94907	6.12785	6.20998	6.03294		0.0248931	-0.191247	P33416	P33416	Heat shock protein 78, mitochondrial	HSP78	8
5.44879	5.65315	5.76271	5.95992	5.93168	5.94276		0.0248968	-0.323235	P50085	P50085	Prohibitin-2	PHB2	4
5.01242	4.67307	4.5816	5.18806	5.23768	5.22215		0.025113	-0.460271	P08466	P08466	Mitochondrial nuclease	NUC1	2
4.42711	4.44161	4.13014	4.80133	4.62605	4.78092		0.0251817	-0.403145	Q06263	Q06263	Vacuolar protein sorting-associated protein VTA1	VTA1	1
5.26317	5.48621	5.29767	5.5973	5.57163	5.69851		0.0261962	-0.273462	P42938	P42938	Probable ATP-dependent kinase TDA10	TDA10	1
5.41875	5.21275	5.28592	4.99493	5.10591	5.09489		0.0262168	0.240563	P0C0V8	P0C0V8	40S ribosomal protein S21-A	RPS21A	8
5.486	5.23894	5.27724	5.5805	5.62251	5.60189		0.026228	-0.26758	P39729	P39729	Ribosome-interacting GTPase 1	RBG1	4
4.74763	5.16245	4.75443	5.3492	5.39248	5.34067		0.0267186	-0.472614	Q12018	Q12018	Cell division control protein 53	CDC53	3
5.12846	5.2549	5.686	6.06279	5.97197	5.86361		0.026804	-0.609671	Q12250	Q12250	26S proteasome regulatory subunit RPN5	RPN5	4
4.17152	4.07827	4.60837	4.86003	4.96229	4.78613		0.0270741	-0.583429	Q08299	Q08299	Siderophore iron transporter ENB1	ENB1	1
5.45729	5.80011	5.75443	5.25519	5.26548	5.35121		0.0272321	0.37998	P21827	P21827	Guanine nucleotide exchange factor SRM1	SRM1	3
5.61647	5.51395	5.19404	5.82756	5.93463	5.89966		0.0272408	-0.445799	Q08686	Q08686	Thiosulfate sulfurtransferase TUM1	TUM1	6
4.25451	4.11206	4.52826	4.73405	4.67627	4.90542		0.0278134	-0.473634	P36148	P36148	Glycerol-3-phosphate O-acyltransferase 2	GPT2	1
4.9803	4.77995	5.03214	5.16301	5.21707	5.31925		0.0278473	-0.302311	P08067	P08067	Cytochrome b-c1 complex subunit Rieske, mitochondrial	RIP1	2
5.29378	5.24176	5.42713	5.5024	5.5083	5.51191		0.0278679	-0.186644	P53111	P53111	NADPH-dependent aldehyde reductase ARI1	ARI1	2
6.05011	5.95741	6.02186	5.92153	5.91285	5.91615		0.027933	0.0929486	P53914	P53914	UPF0202 protein KRE33	KRE33	7
4.67259	4.28342	4.29655	4.76794	5.00385	4.97429		0.0279688	-0.497836	Q06089	Q06089	Uncharacterized mitochondrial outer membrane protein YPR098C	YPR098C	1
5.63616	5.7283	5.71469	5.7713	5.82719	5.83543		0.0280102	-0.118253	P23615	P23615	Transcription elongation factor SPT6	SPT6	7
5.52282	5.71122	5.71964	5.34195	5.44833	5.20964		0.0280183	0.31792	P30619	P30619	Protein transport protein SEC1	SEC1	2
5.03325	5.04421	4.94097	5.13559	5.24289	5.35247		0.0282645	-0.237503	P32769	P32769	Elongation factor 1 alpha-like protein	HBS1	3
5.57026	5.62568	5.60858	5.4931	5.5272	5.54985		0.0282923	0.0781245	P35189	P35189	Transcription initiation factor TFIID subunit 14	TAF14	2
3.98079	4.50371	4.24994	4.8717	4.67716	5.04264		0.0283043	-0.619019	Q03941	Q03941	Dephospho-CoA kinase CAB5	CAB5	1
5.49299	5.46284	5.21216	5.69928	5.67625	5.85797		0.0283551	-0.355171	P34216	P34216	EH domain-containing and endocytosis protein 1	EDE1	5
7.23101	7.44254	7.26802	7.55111	7.51155	7.54408		0.0287885	-0.221726	P0CX40;P0CX39	P0CX40;P0CX39	40S ribosomal protein S8-B;40S ribosomal protein S8-A	RPS8B;RPS8A	10;10
5.20638	5.10575	4.73508	4.4532	4.36494	4.61702		0.02902	0.537347	Q04182	Q04182	ATP-dependent permease PDR15	PDR15	3
5.11476	5.28048	4.9147	5.43074	5.5047	5.45206		0.0292245	-0.359187	P38903	P38903	Serine/threonine-protein phosphatase 2A 56 kDa regulatory subunit delta isoform	RTS1	4
6.27109	6.27621	6.13226	6.38925	6.38996	6.37253		0.0295495	-0.157391	Q03940	Q03940	RuvB-like protein 1	RVB1	10
4.30721	4.67161	4.28583	4.75481	4.96784	4.96886		0.0298534	-0.475625	P38127	P38127	Mitochondrial carrier protein RIM2	RIM2	1
5.65017	5.57096	5.5978	5.78644	5.68068	5.81527		0.030429	-0.154486	Q00245	Q00245	GTP-binding protein RHO3	RHO3	3
4.26916	4.81805	4.4463	5.04038	5.1825	4.99477		0.0305991	-0.561379	P38688	P38688	Signal recognition particle subunit SRP72	SRP72	2
5.4055	5.55798	5.67062	5.78892	5.86229	5.77961		0.0307114	-0.265573	Q03558	Q03558	NADPH dehydrogenase 2	OYE2	4
4.30146	4.80443	4.81416	5.23328	5.17719	5.17147		0.0313734	-0.553961	Q04781	Q04781	E3 ubiquitin-protein ligase listerin	RKR1	2
5.37552	5.47285	5.03342	5.85191	5.64714	5.82502		0.0313784	-0.480756	P36013	P36013	NAD-dependent malic enzyme, mitochondrial	MAE1	7
4.53744	4.80953	5.00236	5.16579	5.35329	5.24251		0.031764	-0.47075	Q03219	Q03219	Uncharacterized protein YMR178W		2
5.53391	5.64024	5.61473	5.35527	5.33477	5.50155		0.0317822	0.199099	P69771	P69771	Vacuolar protein-sorting-associated protein 46	DID2	1
8.02243	8.06896	8.06397	8.01077	7.99982	7.9859		0.0320713	0.0529561	P14126	P14126	60S ribosomal protein L3	RPL3	25
7.26451	7.40081	7.369	7.18381	7.23724	7.16368		0.0325194	0.149863	Q12402	Q12402	Protein YOP1	YOP1	3
6.28132	6.26445	6.15561	6.41638	6.33213	6.41096		0.0332583	-0.152692	P39004;P39003;P32465;P38695	P39004;P39003	High-affinity hexose transporter HXT6	HXT7;HXT6	8;7;2;2
5.03515	5.10204	4.65652	5.3448	5.3613	5.43863		0.0335886	-0.450341	P32566	P32566	Cell wall assembly regulator SMI1	SMI1	3
6.86386	7.10871	6.89329	6.31735	6.28803	6.72581		0.0336187	0.511558	P0CX28;P0CX27	P0CX28;P0CX27	60S ribosomal protein L42-B;60S ribosomal protein L42-A	RPL42B;RPL42A	4;4
4.76639	4.28093	4.43598	4.96685	5.02242	4.89917		0.0336994	-0.468376	P47771	P47771	Aldehyde dehydrogenase [NAD(P)+] 1	ALD2	2
7.42984	7.38043	7.44154	7.2432	7.34613	7.31913		0.0337207	0.114448	P48164	P48164	40S ribosomal protein S7-B	RPS7B	16
5.9704	5.96548	5.95325	6.05576	6.06463	5.99192		0.0338336	-0.0743906	P49626	P49626	60S ribosomal protein L4-B	RPL4B	19
5.34961	5.19574	5.32578	5.4679	5.44449	5.42704		0.0338922	-0.156098	Q06625	Q06625	Glycogen debranching enzyme;4-alpha-glucanotransferase;Amylo-alpha-1,6-glucosidase	GDB1	5
5.79122	5.95169	5.95567	5.03137	5.53223	5.50627		0.0340447	0.5429	P20434	P20434	DNA-directed RNA polymerases I, II, and III subunit RPABC1	RPB5	2
7.35432	7.37387	7.31315	7.26177	7.2414	7.13824		0.0342592	0.133307	P49167	P49167	60S ribosomal protein L38	RPL38	7
6.00521	5.851	5.92171	5.73984	5.79178	5.7941		0.0347515	0.150734	P36049	P36049	rRNA-processing protein EBP2	EBP2	8
4.31592	4.31238	4.2993	4.9721	4.49601	4.75596		0.0349177	-0.432157	P32898	P32898	Mitochondrial presequence protease	CYM1	2
4.8582	5.30899	5.44945	5.81707	5.80234	5.706		0.0350304	-0.569593	Q06146	Q06146	Uncharacterized protein YLR257W	YLR257W	4
6.54022	6.66814	6.67335	6.08908	6.16168	6.46857		0.0355237	0.387457	Q99383	Q99383	Nuclear polyadenylated RNA-binding protein 4	HRP1	5
5.38549	5.00755	5.41626	5.61968	5.73329	5.90293		0.0358743	-0.482202	P46680	P46680	Actin-interacting protein 1	AIP1	4
5.77915	5.72229	5.46108	5.91979	5.96731	6.02229		0.0367555	-0.315621	Q04792	Q04792	Glutamate decarboxylase	GAD1	6
5.51388	5.61852	5.94396	6.09496	6.04965	6.17169		0.0370216	-0.413315	P53261	P53261	Pescadillo homolog	NOP7	4
5.93262	5.96739	6.01881	5.85368	5.89056	5.90521		0.0377102	0.0897868	P19524	P19524	Myosin-2	MYO2	14
6.25009	6.30372	6.36693	6.50697	6.45931	6.3904		0.0384091	-0.145314	P47096	P47096	3-hydroxyanthranilate 3,4-dioxygenase	BNA1	5
7.41696	7.34676	7.49955	7.24509	7.28805	7.2999		0.0384394	0.143411	P0CX30;P0CX29	P0CX30;P0CX29	40S ribosomal protein S23-B;40S ribosomal protein S23-A	RPS23B;RPS23A	6;6
5.61347	5.65064	5.4935	5.74749	5.88003	5.7346		0.0385948	-0.201505	Q12019	Q12019	Midasin	MDN1	11
4.46062	4.93215	5.14142	5.46972	5.41007	5.49182		0.0391639	-0.612476	Q04432	Q04432	Probable chaperone protein HSP31	HSP31	1
7.17382	7.1186	7.15092	7.21234	7.18797	7.20103		0.039541	-0.0526668	P06105	P06105	Protein SCP160	SCP160	51
5.12219	5.52236	5.52463	5.78079	5.88115	5.75747		0.0400533	-0.416742	P53295	P53295	Ribosome-interacting GTPase 2	RBG2	4
4.7661	5.20836	4.49492	5.53092	5.39431	5.4457		0.0401762	-0.633848	Q99190	Q99190	Very-long-chain enoyl-CoA reductase	TSC13	2
7.7124	7.70481	7.74018	7.42657	7.64696	7.45292		0.0403009	0.21031	P02406	P02406	60S ribosomal protein L28	RPL28	8
4.1494	4.29639	4.67995	4.77569	5.04862	4.88221		0.0408403	-0.526927	P40513	P40513	Mitochondrial acidic protein MAM33	MAM33	1
4.31407	4.33403	4.5824	4.8127	4.60772	4.7527		0.0409247	-0.314205	Q08822	Q08822	Probable electron transfer flavoprotein-ubiquinone oxidoreductase, mitochondrial	CIR2	1
5.21681	5.28429	5.14179	5.4508	5.31401	5.38646		0.0411271	-0.169462	P33338	P33338	Protein SLA2	SLA2	4
5.99624	5.93251	6.09677	6.31997	6.17904	6.15366		0.0412379	-0.20905	P40327	P40327	26S protease regulatory subunit 4 homolog	RPT2	8
6.46931	6.45885	6.42875	6.56718	6.49398	6.51653		0.0413615	-0.0735977	P28777	P28777	Chorismate synthase	ARO2	10
5.65905	5.48184	4.96721	5.9451	6.00981	6.00712		0.0414259	-0.617977	Q03048	Q03048	Cofilin	COF1	4
4.06527	4.4913	4.32813	4.73154	4.62033	4.97461		0.0415137	-0.480594	P38066	P38066	GTP cyclohydrolase-2	RIB1	1
6.36001	6.9904	6.90077	7.41707	7.23253	7.45213		0.0415269	-0.616848	P38013	P38013	Peroxiredoxin type-2	AHP1	9
5.28083	5.96856	5.77763	6.2829	6.29013	6.27281		0.0416806	-0.60627	P11972	P11972	Protein SST2	SST2	9
7.93134	7.97412	7.88204	8.00714	8.02072	8.00043		0.0422285	-0.0802614	P00925	P00925	Enolase 2	ENO2	27
6.88219	6.786	6.84775	6.74471	6.74418	6.64624		0.0423588	0.126936	Q12499	Q12499	Nucleolar protein 58	NOP58	12
4.7442	5.17933	4.45108	5.44724	5.39729	5.40098		0.0424155	-0.623631	Q05948	Q05948	Uncharacterized SVF1-like protein YLR225C	YLR225C	2
5.37379	5.38747	5.57395	5.29587	5.10606	5.18723		0.0427055	0.248682	P53885	P53885	Signal transduction protein MDG1	MDG1	1
6.19355	6.32137	6.35629	6.15207	6.13855	6.14451		0.0428393	0.145355	P39940	P39940	E3 ubiquitin-protein ligase RSP5	RSP5	10
5.38322	5.31393	5.55548	5.59097	5.68889	5.65073		0.0430214	-0.225988	P52553	P52553	Prefoldin subunit 6	YKE2	3
5.72988	6.05975	5.83083	6.32138	6.17159	6.1268		0.0431025	-0.333103	P00927	P00927	Threonine dehydratase, mitochondrial	ILV1	12
6.01249	5.99037	6.04457	6.11343	6.05524	6.14286		0.0433355	-0.0880334	P15700	P15700	Uridylate kinase	URA6	4
4.83679	4.3955	4.76345	5.12475	5.01959	5.07183		0.0437356	-0.40681	P46971	P46971	Dolichyl-phosphate-mannose--protein mannosyltransferase 4	PMT4	2
5.44772	5.46546	5.43649	5.5643	5.47848	5.55302		0.0437725	-0.0820414	P22336	P22336	Replication factor A protein 1	RFA1	3
5.60004	5.77874	5.79691	5.88935	5.91843	5.92365		0.0437833	-0.18525	Q12466	Q12466	Tricalbin-1	TCB1	6
5.65053	5.70601	5.78663	5.39171	5.56562	5.19611		0.0441713	0.329909	Q12389	Q12389	ATP-dependent RNA helicase DBP10	DBP10	4
4.77127	4.7241	4.63973	4.98396	4.97841	5.39353		0.0463571	-0.406931	Q03102	Q03102	Uncharacterized membrane protein YML131W		2
4.51356	4.07382	4.1049	4.60317	4.73966	4.61613		0.04645	-0.42223	P38069	P38069	Alpha-1,2-mannosyltransferase MNN2	MNN2	1
5.33027	5.59322	5.62821	5.74535	5.79813	5.89868		0.0465019	-0.296818	Q07362	Q07362	Protein PBP4	PBP4	4
4.40951	4.426	4.00562	4.65668	4.69189	4.66742		0.0468293	-0.391619	P32453	P32453	Protein ATP11, mitochondrial	ATP11	1
6.32912	6.62492	6.41603	6.72234	6.69374	6.70367		0.0471532	-0.249894	Q03690	Q03690	Clustered mitochondria protein 1	CLU1	25
5.68609	5.77904	5.63556	5.83587	5.8024	5.8292		0.047483	-0.122264	P35732	P35732	RNA polymerase II degradation factor 1	DEF1	5
5.26541	5.54243	5.63018	5.70398	6.0401	5.95748		0.0478331	-0.421184	P04173	P04173	3-isopropylmalate dehydrogenase	LEU2	3
4.51959	4.83632	5.27073	5.53352	5.47247	5.4671		0.0481446	-0.615482	P42940	P42940	Probable electron transfer flavoprotein subunit beta	CIR1	3
4.27826	4.4542	4.60451	4.65508	4.76602	4.7721		0.0484422	-0.285405	P32909	P32909	Protein SMY2	SMY2	1
4.5493	4.71234	4.99535	5.19074	5.11275	5.07744		0.0495789	-0.374646	P38710	P38710	Inositol monophosphatase 1	INM1	1
4.42658	4.52321	4.56925	5.10275	4.63793	5.03347		0.0500722	-0.41837	P38323	P38323	Mitochondrial clpX-like chaperone MCX1	MCX1	2
6.33587	6.38698	6.25388	6.40371	6.55027	6.58161		0.0501144	-0.186281	P06780	P06780	GTP-binding protein RHO1	RHO1	6
5.04113	5.50401	5.46375	5.64129	5.87478	5.91237		0.0501451	-0.473188	P32327	P32327	Pyruvate carboxylase 2	PYC2	19
4.99816	5.57882	5.57699	5.92871	5.96422	5.87972		0.0503357	-0.539564	P39743	P39743	Reduced viability upon starvation protein 167	RVS167	7
5.27155	5.19826	4.58546	5.59008	5.59846	5.68873		0.0506841	-0.607329	P38116	P38116	ADP-ribosylation factor-like protein 1	ARL1	2
5.50996	6.10049	5.43933	6.29439	6.23657	6.25441		0.0513262	-0.57853	P33399	P33399	La protein homolog	LHP1	6
4.65273	4.1702	4.13931	4.73212	5.03469	4.77128		0.0517187	-0.525284	P23337	P23337	Glycogen [starch] synthase isoform 1	GSY1	3
6.68449	6.77395	6.63714	6.54394	6.41432	6.59124		0.0517808	0.182023	P24783	P24783	ATP-dependent RNA helicase DBP2	DBP2	15
5.88054	5.92874	5.88142	5.37511	5.69292	5.71334		0.051942	0.303109	P29478	P29478	Signal recognition particle subunit SEC65	SEC65	3
5.75641	5.71992	5.74953	5.807	5.94155	6.0403		0.051991	-0.187671	P47089	P47089	Translation machinery-associated protein 22	TMA22	4
5.31009	5.37712	5.3988	5.30678	5.24844	5.20503		0.0524419	0.108588	Q3E756	Q3E756	UPF0768 protein YBL029C-A	YBL029C-A	1
4.82701	4.56829	4.1679	5.05521	5.07843	5.00318		0.0531176	-0.52454	P33309	P33309	Protein DOM34	DOM34	2
5.79182	5.80793	5.74114	5.96877	5.85824	6.09563		0.0533643	-0.193917	P32356;P35172	P32356	Neutral trehalase	NTH1	8;2
4.8888	5.03797	4.32606	5.29339	5.35385	5.38043		0.0535236	-0.591612	P15703	P15703	Glucan 1,3-beta-glucosidase	BGL2	2
4.87638	5.62272	5.20653	5.75069	5.81932	5.96141		0.0535961	-0.6086	P38075	P38075	Pyridoxamine 5-phosphate oxidase	PDX3	4
6.83031	6.77899	6.87679	6.9783	6.89205	6.92307		0.0537878	-0.102444	P38249	P38249	Eukaryotic translation initiation factor 3 subunit A	RPG1	30
5.97379	5.91501	6.2139	6.29962	6.29601	6.25449		0.0545694	-0.24914	P29952	P29952	Mannose-6-phosphate isomerase	PMI40	6
4.37642	4.42691	5.12729	5.29087	5.2345	5.39394		0.0548691	-0.662893	P38628	P38628	Phosphoacetylglucosamine mutase	PCM1	1
4.42182	4.71303	4.09565	4.85934	4.87683	4.94744		0.054892	-0.48437	P53258	P53258	GTPase-activating protein GYP2	MDR1	2
6.43445	6.37892	6.42384	6.37862	6.33626	6.35366		0.0553573	0.0562248	Q01560	Q01560	Nucleolar protein 3	NPL3	6
5.55128	5.52078	5.3926	5.33191	5.24074	5.38129		0.0556685	0.170239	P47077	P47077	Nucleolar protein 9	NOP9	2
4.56251	4.24799	4.17864	4.88396	4.54084	4.93385		0.0557445	-0.4565	Q12024	Q12024	Ribosome biogenesis protein YTM1	YTM1	2
4.86728	4.88884	4.2764	5.21608	5.2252	5.19055		0.0567843	-0.533104	Q07938	Q07938	S-methyl-5-thioadenosine phosphorylase	MEU1	2
4.29033	4.66703	4.32712	4.72525	4.76902	4.74873		0.0569862	-0.319506	P40030	P40030	Ergosterol biosynthetic protein 28	ERG28	1
4.44323	4.9085	4.6506	5.15667	5.16862	4.92161		0.0572068	-0.414859	P32179	P32179	3(2),5-bisphosphate nucleotidase	MET22	2
4.40684	4.75793	4.75059	5.00323	4.95171	4.90622		0.0572483	-0.315265	P22855	P22855	Alpha-mannosidase	AMS1	1
5.39186	5.36202	5.4065	5.34179	5.25696	5.32945		0.0586854	0.0773935	P26754	P26754	Replication factor A protein 2	RFA2	1
5.33576	5.34275	5.24795	5.17563	5.25469	5.1451		0.058887	0.117014	O74700	O74700	Mitochondrial import inner membrane translocase subunit TIM9	TIM9	1
7.2374	7.23483	7.1772	7.27258	7.2981	7.25768		0.0599039	-0.0596477	P48589	P48589	40S ribosomal protein S12	RPS12	6
6.7654	6.78816	6.67269	6.87939	6.91448	6.80527		0.0599649	-0.124294	Q00055	Q00055	Glycerol-3-phosphate dehydrogenase [NAD(+)] 1	GPD1	9
4.3227	4.48548	4.47127	4.77828	4.51593	4.76697		0.0600245	-0.260578	P54114	P54114	Aldehyde dehydrogenase [NAD(P)+] 2	ALD3	2
5.81116	6.11944	6.14018	6.29725	6.26268	6.35926		0.0620281	-0.282799	P00937	P00937	Multifunctional tryptophan biosynthesis protein;Anthranilate synthase component 2;Indole-3-glycerol phosphate synthase	TRP3	8
6.48683	6.5076	6.41482	6.52043	6.58286	6.56544		0.0622301	-0.0864981	P06103	P06103	Eukaryotic translation initiation factor 3 subunit B	PRT1	14
5.13658	5.71039	5.69358	5.98383	5.98054	6.03127		0.0624375	-0.48503	P38698	P38698	Exopolyphosphatase	PPX1	2
7.71124	7.67882	7.68529	7.62735	7.64673	7.67355		0.0629249	0.042572	P04456	P04456	60S ribosomal protein L25	RPL25	9
4.5156	4.58249	4.53569	4.9138	4.60552	4.90166		0.0630176	-0.262399	P47108	P47108	Nucleolar pre-ribosomal-associated protein 2	URB2	2
7.90601	7.79065	8.00044	7.76481	7.71301	7.74071		0.0630835	0.159525	P25443	P25443	40S ribosomal protein S2	RPS2	13
5.1687	5.48871	5.4108	5.65543	5.59576	5.57552		0.0635368	-0.252835	Q01080	Q01080	DNA-directed RNA polymerase I subunit RPA49	RPA49	4
5.19573	4.8209	5.48682	5.66622	5.63134	5.6794		0.0638922	-0.49117	P40518	P40518	Actin-related protein 2/3 complex subunit 5	ARC15	3
5.45675	5.25714	5.5715	5.6605	5.75126	5.62788		0.0639798	-0.251416	Q01477	Q01477	Ubiquitin carboxyl-terminal hydrolase 3	UBP3	5
5.32476	5.48401	5.61485	5.68549	5.70612	5.67367		0.0643958	-0.213887	Q12496	Q12496	Uncharacterized protein YOL098C		5
8.03005	8.10141	8.10609	7.98235	8.03852	7.96389		0.0646326	0.0842617	P0CX36;P0CX35	P0CX36;P0CX35	40S ribosomal protein S4-B;40S ribosomal protein S4-A	RPS4B;RPS4A	25;25
5.57677	5.70143	5.5397	5.51018	5.38072	5.45958		0.0651088	0.155805	P40581	P40581	Peroxiredoxin HYR1	HYR1	2
4.93053	5.2414	4.46062	5.42038	5.51158	5.43192		0.0651568	-0.577109	Q02201	Q02201	Oxysterol-binding protein homolog 6	OSH6	4
6.49918	6.68408	6.59585	6.77359	6.76756	6.69021		0.0651916	-0.150748	P23254	P23254	Transketolase 1	TKL1	17
5.41111	5.26678	5.10894	5.44746	5.50258	5.51375		0.0655234	-0.225654	P53550	P53550	mRNA-decapping enzyme subunit 2	DCP2	3
4.94908	5.02064	4.97209	4.84588	4.44863	4.7393		0.0660361	0.302668	P27466	P27466	Calcium/calmodulin-dependent protein kinase I	CMK1	1
5.70627	5.98673	5.89445	6.0743	6.08306	6.05331		0.0665492	-0.207743	P53834	P53834	Hsp90 co-chaperone HCH1	HCH1	4
6.14072	5.96376	6.04511	6.12683	6.30875	6.31		0.0668136	-0.198664	P12945	P12945	N-terminal acetyltransferase A complex subunit NAT1	NAT1	12
6.21559	6.35028	6.33434	6.06187	6.19525	6.1882		0.0668639	0.151634	P14843	P14843	Phospho-2-dehydro-3-deoxyheptonate aldolase, phenylalanine-inhibited	ARO3	6
4.54593	5.30409	4.56589	5.28508	5.56134	5.55459		0.067343	-0.661697	P32634	P32634	Negative regulator of sporulation PMD1	PMD1	1
4.92438	5.35147	5.30169	4.83004	4.81158	4.90818		0.0680927	0.342579	P32783	P32783	mRNA cap guanine-N7 methyltransferase	ABD1	2
4.75693	5.37799	5.28309	5.58695	5.61911	5.65071		0.0688195	-0.47959	Q12233	Q12233	ATP synthase subunit g, mitochondrial	ATP20	2
5.47685	5.3996	5.56035	5.59324	5.63875	5.5757		0.0690347	-0.123626	P00447	P00447	Superoxide dismutase [Mn], mitochondrial	SOD2	5
4.04378	4.93942	4.17218	5.04699	5.13929	5.0454		0.0696859	-0.692097	P12684;P12683	P12684;P12683	3-hydroxy-3-methylglutaryl-coenzyme A reductase 2;3-hydroxy-3-methylglutaryl-coenzyme A reductase 1	HMG2;HMG1	2;1
4.07196	4.6252	4.40523	4.66441	4.8251	4.92147		0.069819	-0.436199	P28240	P28240	Isocitrate lyase	ICL1	1
6.53315	6.53298	6.43929	6.55322	6.62525	6.67568		0.0699711	-0.116245	P16387	P16387	Pyruvate dehydrogenase E1 component subunit alpha, mitochondrial	PDA1	13
5.63588	5.98195	5.8681	6.01966	6.13189	6.31381		0.0702251	-0.326479	P46969	P46969	Ribulose-phosphate 3-epimerase	RPE1	2
4.3278	5.11142	4.42886	5.24539	5.29506	5.15282		0.0714053	-0.608396	Q12387	Q12387	N-terminal acetyltransferase B complex subunit MDM20	MDM20	3
5.07936	5.396	5.27344	5.0791	4.96792	4.98414		0.0720693	0.239212	P12611	P12611	Growth regulation protein	WHI2	1
5.78021	5.91263	5.84814	6.00488	6.10451	5.91537		0.0728815	-0.161258	P32463	P32463	Acyl carrier protein, mitochondrial	ACP1	2
5.97493	6.01474	6.12573	5.77564	5.93659	5.91354		0.0730241	0.163212	Q06505	Q06505	Transcription factor SPN1	SPN1	4
4.99805	4.20852	4.28731	5.07711	5.11549	5.12334		0.0731513	-0.607354	Q07844	Q07844	Ribosome biogenesis ATPase RIX7	RIX7	2
5.0678	5.4213	5.54459	5.7127	5.89621	5.6158		0.0736973	-0.397007	P14747	P14747	Serine/threonine-protein phosphatase 2B catalytic subunit A2	CMP2	4
5.17643	5.09192	5.06993	5.18016	5.20613	5.1925		0.0738427	-0.0801716	P54837	P54837	Endoplasmic reticulum vesicle protein 25	ERV25	1
4.69759	4.41012	4.71695	5.10955	5.10052	4.74264		0.0739398	-0.376015	P32608	P32608	Retrograde regulation protein 2	RTG2	2
5.33808	5.4222	5.47968	5.12817	5.29837	5.304		0.0746085	0.169807	P32832	P32832	Chromatin structure-remodeling complex subunit RSC7	NPL6	3
5.14312	5.08116	4.92469	5.23944	5.22962	5.17137		0.0746877	-0.163819	P53929	P53929	Uncharacterized protein YNL108C		2
4.48499	4.64982	4.22835	4.66395	4.81692	4.86155		0.0749765	-0.326419	P23287	P23287	Serine/threonine-protein phosphatase 2B catalytic subunit A1	CNA1	1
4.25941	4.70028	4.89119	5.31126	4.90458	5.25673		0.0753294	-0.540563	Q12743	Q12743	DER1-like family member protein 1	DFM1	2
5.08586	4.82083	4.35087	5.66099	5.47538	5.07908		0.0765662	-0.652632	P38795	P38795	Glutamine-dependent NAD(+) synthetase	QNS1	4
5.64344	5.64309	5.55773	5.66089	5.79324	5.72875		0.0770273	-0.112875	Q12154	Q12154	ATPase GET3	GET3	5
5.20543	4.23697	4.34863	5.22003	5.46255	5.33675		0.0770887	-0.742763	Q12166	Q12166	2-isopropylmalate synthase 2, mitochondrial	LEU9	8
4.43549	4.21725	4.61409	4.9987	5.13395	4.57495		0.0779248	-0.480252	P29468	P29468	Poly(A) polymerase	PAP1	2
6.5793	6.57255	6.54244	6.6462	6.70815	6.59137		0.0780654	-0.0838121	P37292	P37292	Serine hydroxymethyltransferase, mitochondrial	SHM1	13
4.61254	4.21336	4.62977	4.72989	4.90361	4.84251		0.0792116	-0.340112	Q05029	Q05029	Protein BCH1	BCH1	1
4.55959	4.85647	4.85541	4.97784	4.96829	5.03115		0.0796994	-0.235272	Q06169	Q06169	Peroxisomal membrane protein PEX30	PEX30	1
6.59022	6.70475	6.78316	6.8225	6.81636	6.83257		0.0800787	-0.131102	P07260	P07260	Eukaryotic translation initiation factor 4E	CDC33	10
6.33141	6.28778	6.08025	6.41455	6.42821	6.40064		0.080435	-0.181314	P20449	P20449	ATP-dependent RNA helicase DBP5	DBP5	12
4.53988	3.78858	4.34313	4.54043	5.04545	5.03607		0.0809908	-0.65012	P38321	P38321	Uncharacterized protein YBR225W		1
6.15011	6.17471	6.20129	6.28906	6.32122	6.19627		0.0810213	-0.093478	Q12464	Q12464	RuvB-like protein 2	RVB2	9
4.96853	5.19717	4.41946	5.33863	5.4566	5.40579		0.0821376	-0.53862	P40098	P40098	Uncharacterized mitochondrial membrane protein FMP10	FMP10	3
4.96714	5.02804	4.83417	4.6753	4.78616	4.84551		0.0835372	0.174127	P53946	P53946	Actin-related protein 5	ARP5	2
5.69219	5.75963	5.94301	5.30637	5.61541	5.60627		0.0838854	0.288926	Q05518	Q05518	Protein PAL1	PAL1	5
6.58867	6.66509	6.61593	6.47378	6.52866	6.59022		0.0841774	0.0923441	P00817	P00817	Inorganic pyrophosphatase	IPP1	10
4.25527	4.3145	4.44134	4.52361	4.47089	4.43348		0.0842349	-0.138959	Q08726	Q08726	GPN-loop GTPase 2 homolog	YOR262W	1
5.4694	5.50068	5.64976	5.67264	5.81586	6.12705		0.0842631	-0.331903	P11491	P11491	Repressible alkaline phosphatase;Soluble alkaline phosphatase	PHO8	4
5.21917	4.27223	4.33524	5.34584	5.25991	5.31895		0.0847892	-0.699354	P40363	P40363	S-formylglutathione hydrolase		1
5.54592	5.58456	5.01972	5.82171	5.76845	5.80789		0.0853051	-0.415951	P47068	P47068	Myosin tail region-interacting protein MTI1	BBC1	6
4.97065	4.98853	5.66196	5.79845	5.67554	5.71802		0.0854286	-0.523626	P47047	P47047	ATP-dependent RNA helicase DOB1	MTR4	4
4.4374	4.33778	4.78547	4.82406	4.86537	4.80211		0.0861639	-0.310296	P47142	P47142	Vacuolar protein-sorting-associated protein 25	VPS25	1
5.29846	5.26719	5.13685	5.08541	5.16344	5.04096		0.0874196	0.137569	Q08962	Q08962	60S ribosome subunit biogenesis protein NIP7	NIP7	1
5.13674	4.87482	5.03469	5.36599	5.10549	5.31789		0.0884906	-0.247707	P53172	P53172	Protein SDS23	SDS23	2
4.26155	4.40926	4.32738	4.39234	4.88023	4.72667		0.0905005	-0.333683	P38555	P38555	GTP-binding protein YPT31/YPT8	YPT31	7
4.35468	3.71486	4.78451	4.95274	5.0337	4.94323		0.0909175	-0.691877	P40056	P40056	Golgi to ER traffic protein 2	GET2	1
5.77333	5.76193	5.65987	5.67205	5.62512	5.64163		0.0912767	0.0854403	Q12522	Q12522	Eukaryotic translation initiation factor 6	TIF6	2
5.26444	5.28749	4.4578	5.49513	5.67304	5.70107		0.0915083	-0.619837	P47137	P47137	Uncharacterized oxidoreductase YJR096W		4
4.35899	5.03456	4.97921	5.24606	5.29589	5.27039		0.0915229	-0.47986	P05374	P05374	Phosphatidylethanolamine N-methyltransferase	CHO2	2
5.79418	5.69775	5.6527	5.77213	5.83972	5.89107		0.0918984	-0.11943	P22141	P22141	Proteasome subunit beta type-4	PRE1	2
5.63215	5.68716	5.65987	5.58873	5.63824	5.61071		0.0920899	0.0471635	P43609	P43609	Chromatin structure-remodeling complex protein RSC8	RSC8	4
5.73792	5.66935	5.28565	6.09936	6.17146	5.72389		0.0930931	-0.433928	P32602	P32602	Alpha-soluble NSF attachment protein	SEC17	5
6.03476	5.80683	5.97696	5.47457	5.73738	5.80533		0.0935157	0.267092	Q06709	Q06709	Cytoplasmic 60S subunit biogenesis factor REH1	REH1	2
5.1479	5.08464	5.14457	5.21584	5.19641	5.15049		0.0936353	-0.0618749	Q12458	Q12458	Putative reductase 1	YPR1	1
5.19271	5.51575	5.6293	5.80274	5.66458	5.77297		0.0936588	-0.300846	Q12452	Q12452	3-keto-steroid reductase	ERG27	3
4.06099	4.63307	4.55914	4.7514	4.86133	4.83613		0.0945868	-0.398552	P38784	P38784	Vacuolar ATPase assembly protein VMA22	VMA22	1
5.19056	4.05699	4.87772	5.4603	5.43755	5.43894		0.0946974	-0.737175	P40506	P40506	Phosphopantothenate--cysteine ligase CAB2	CAB2	3
4.27105	4.90105	4.32497	4.92036	4.96466	4.9298		0.0954056	-0.439247	P35207	P35207	Antiviral helicase SKI2	SKI2	1
4.14634	4.89123	4.81174	5.0197	5.2229	5.20076		0.0957325	-0.531347	P34909	P34909	General negative regulator of transcription subunit 4	MOT2	2
4.80143	4.40667	4.7336	4.82966	5.04728	4.9539		0.0968668	-0.296382	P16661	P16661	Chitobiosyldiphosphodolichol beta-mannosyltransferase	ALG1	1
5.29265	5.30712	5.30918	5.27986	5.28332	5.29742		0.0973063	0.0161206	Q12000	Q12000	Translation machinery-associated protein 46	TMA46	2
5.65839	5.48385	5.80534	5.39372	5.47641	5.45593		0.0975646	0.20717	P41895	P41895	Transcription initiation factor IIF subunit alpha	TFG1	4
6.84121	6.83282	6.74626	6.84256	6.917	6.90876		0.0977678	-0.0826794	P39730	P39730	Eukaryotic translation initiation factor 5B	FUN12	17
7.19065	7.45534	7.52947	7.59373	7.65489	7.60117		0.0981546	-0.224777	P38711;P35997	P38711;P35997	40S ribosomal protein S27-B;40S ribosomal protein S27-A	RPS27B;RPS27A	5;5
5.19479	4.82259	5.51407	5.54398	5.67792	5.61894		0.0985901	-0.436466	Q12532	Q12532	Translation-associated element 2	TAE2	4
4.03293	3.87623	4.51352	5.44125	4.46524	4.74885		0.0989316	-0.744222	Q12072	Q12072	ISWI one complex protein 2	IOC2	2
5.64308	5.61834	5.54501	5.77932	5.68336	5.65293		0.0990059	-0.103056	P38616	P38616	Protein YGP1	YGP1	2
4.85805	4.84575	4.00301	5.13465	5.1752	5.21624		0.0995827	-0.606428	Q03705	Q03705	EKC/KEOPS complex subunit CGI121	CGI121	3
4.70557	4.26905	5.03051	5.141	5.16951	5.10971		0.100018	-0.471693	P07267	P07267	Saccharopepsin	PEP4	3
5.7449	6.02628	6.00934	6.10062	6.13943	6.12233		0.102142	-0.193953	P08518	P08518	DNA-directed RNA polymerase II subunit RPB2	RPB2	10
6.28153	6.14139	6.2989	6.33088	6.33521	6.43077		0.103815	-0.125017	P24276	P24276	Protein SSD1	SSD1	16
5.29587	5.14352	5.00326	4.61335	4.66026	5.08621		0.104575	0.360943	P36520	P36520	54S ribosomal protein L10, mitochondrial	MRPL10	2
5.52949	6.09484	6.10329	6.32685	6.29509	6.29841		0.104718	-0.397577	P38077	P38077	ATP synthase subunit gamma, mitochondrial	ATP3	10
4.26474	4.24649	4.39706	4.77778	4.3422	4.65282		0.104882	-0.288171	P38247	P38247	Protein SLM4	SLM4	1
7.69527	7.64965	7.62906	7.60928	7.62887	7.6065		0.106807	0.0431085	P05756	P05756	40S ribosomal protein S13	RPS13	10
5.67403	5.53009	5.61643	5.48926	4.76104	5.22304		0.107078	0.44907	P25555	P25555	Single-strand telomeric DNA-binding protein GBP2	GBP2	4
5.06885	4.99939	5.01761	5.07615	5.11641	5.25892		0.108677	-0.121878	P53332	P53332	Phosphopantetheine adenylyltransferase	CAB4	1
4.22881	5.12194	5.19141	5.4881	5.48412	5.46873		0.110721	-0.632934	P48362	P48362	Protein HGH1	HGH1	2
4.20844	5.04116	3.99513	5.10449	5.09772	5.00197		0.111477	-0.653148	Q08601	Q08601	Metacaspase-1	MCA1	2
4.29769	4.32317	4.80204	4.80563	4.84976	4.77658		0.111766	-0.33636	P53507	P53507	Mitochondrial import receptor subunit TOM7	TOM7	1
5.20442	4.24328	5.28473	5.5427	5.66717	5.55457		0.114741	-0.677336	P38623	P38623	Serine/threonine-protein kinase RCK2	RCK2	4
5.0255	4.93281	4.17871	5.33911	5.41209	5.09835		0.115181	-0.570844	P53898	P53898	Protein NSG2	NSG2	1
4.23567	4.16913	4.86116	5.15762	5.40761	4.62363		0.11526	-0.64097	P28625	P28625	Protein YIM1	YIM1	1
8.50636	8.47366	8.42104	8.51279	8.52104	8.51691		0.116339	-0.0498937	P02994	P02994	Elongation factor 1-alpha	TEF1	27
6.86144	6.84575	6.85232	6.89243	6.85479	6.89978		0.117532	-0.0291611	P25294	P25294	Protein SIS1	SIS1	18
4.83333	4.2961	4.28779	4.75983	4.93389	4.82867		0.120808	-0.368386	Q12189	Q12189	Ribose-5-phosphate isomerase	RKI1	1
5.2418	5.36483	5.06538	5.5977	5.59101	5.28179		0.121325	-0.266166	P00128	P00128	Cytochrome b-c1 complex subunit 7	QCR7	2
5.15375	4.17272	4.36371	5.05954	5.30586	5.14248		0.121332	-0.605899	P53927	P53927	Ribosome biogenesis protein 15	NOP15	1
5.60786	5.66958	5.17378	5.82644	5.73952	5.81523		0.121921	-0.309989	P40032	P40032	Prolyl 3,4-dihydroxylase TPA1	TPA1	5
4.73201	5.13779	4.85232	5.06967	5.18678	5.2212		0.122153	-0.251844	P47035	P47035	Nucleolar protein NET1	NET1	2
5.99405	5.79934	5.71429	6.07207	5.93081	6.05661		0.122328	-0.183935	P35844	P35844	Protein KES1	KES1	6
5.30517	5.41217	5.34258	5.1212	5.28775	5.28239		0.122947	0.122857	P48570	P48570	Homocitrate synthase, cytosolic isozyme	LYS20	18
5.63998	5.35831	5.4804	6.01021	5.52948	5.92807		0.123463	-0.329689	Q00711;P47052	Q00711	Succinate dehydrogenase [ubiquinone] flavoprotein subunit, mitochondrial	SDH1	5;1
4.9778	5.09031	5.56236	5.57519	5.5488	5.54999		0.124351	-0.347833	Q08208	Q08208	Nucleolar protein 12	NOP12	6
4.99567	5.07106	5.15398	4.58752	5.02422	4.1981		0.124988	0.470288	P40037	P40037	Protein HMF1	HMF1	1
5.69743	5.77777	5.76103	5.79406	5.90955	5.79538		0.126135	-0.0875854	P25349	P25349	Flavoprotein-like protein YCP4	YCP4	2
5.38017	5.28243	5.60757	5.55277	5.64356	5.66521		0.126234	-0.197122	P22696	P22696	Peptidyl-prolyl cis-trans isomerase ESS1	ESS1	4
5.07022	4.02427	4.70827	5.08573	5.22706	5.29534		0.126726	-0.601788	P09032	P09032	Translation initiation factor eIF-2B subunit gamma	GCD1	1
5.92999	5.90901	6.01937	6.01449	6.00341	6.05703		0.127109	-0.0721865	P38682	P38682	ADP-ribosylation factor GTPase-activating protein GLO3	GLO3	5
4.20122	4.54692	5.0049	4.99408	5.02729	5.0702		0.128986	-0.446174	P21182	P21182	S-adenosylmethionine decarboxylase proenzyme;S-adenosylmethionine decarboxylase alpha chain;S-adenosylmethionine decarboxylase beta chain	SPE2	1
4.44566	4.95248	4.43887	4.95989	4.93296	4.91957		0.129193	-0.325139	P38342	P38342	3-ketodihydrosphingosine reductase TSC10	TSC10	2
5.05227	5.05673	5.27751	4.85382	5.04014	4.9682		0.130379	0.17478	P47150	P47150	37S ribosomal protein S7, mitochondrial	RSM7	1
5.42034	5.24509	5.15324	5.30395	5.647	5.71378		0.131683	-0.28202	P31383	P31383	Protein phosphatase PP2A regulatory subunit A	TPD3	3
4.27551	4.40782	4.9423	4.87096	5.08749	4.88698		0.132108	-0.4066	P40364	P40364	Mitochondrial peculiar membrane protein 1	MPM1	1
4.95605	4.15858	4.6012	5.05823	5.06509	4.92042		0.133276	-0.442635	P20049	P20049	Prephenate dehydrogenase [NADP(+)]	TYR1	1
6.10828	6.18839	6.19417	6.18649	6.25276	6.24936		0.133614	-0.0659258	P27692	P27692	Transcription elongation factor SPT5	SPT5	16
4.82567	4.47713	3.96751	4.95289	4.86676	4.86213		0.134044	-0.470491	Q01519	Q01519	Cytochrome c oxidase subunit 6B	COX12	1
5.50792	5.55046	5.4632	5.53456	5.56473	5.61021		0.134279	-0.0626423	P38985	P38985	Signal recognition particle subunit SRP14	SRP14	2
5.66508	5.60724	5.73915	5.55897	5.55825	5.63569		0.134358	0.0861897	P32787	P32787	Mitochondrial genome maintenance protein MGM101	MGM101	3
4.85629	4.37695	4.44258	4.78703	4.81711	4.97857		0.134364	-0.302298	P34253	P34253	Protein KTI12	KTI12	2
7.54243	7.47645	7.51858	7.47846	7.47908	7.47086		0.135296	0.0363485	P38011	P38011	Guanine nucleotide-binding protein subunit beta-like protein	ASC1	15
7.15965	7.16852	7.13312	7.34841	7.2621	7.16044		0.135651	-0.103223	P34760	P34760	Peroxiredoxin TSA1	TSA1	9
4.36681	4.00245	4.89549	4.8535	4.8716	5.01502		0.136215	-0.491791	Q06336	Q06336	ADP-ribosylation factor-binding protein GGA1	GGA1	1
4.81596	4.7402	5.22577	4.58929	4.6447	4.69035		0.136282	0.285867	P53292	P53292	37S ribosomal protein S35, mitochondrial	MRPS35	2
4.87835	4.89542	4.96481	5.34554	4.98592	5.04297		0.138272	-0.211951	P50106	P50106	DNA-directed RNA polymerase I subunit RPA14	RPA14	1
5.76513	5.55815	5.48468	5.36198	5.52366	5.3766		0.138702	0.181906	Q06053	Q06053	tRNA-dihydrouridine(47) synthase [NAD(P)(+)]	DUS3	5
4.47012	5.58956	5.00473	5.59612	5.72102	5.55284		0.139666	-0.601856	P38754	P38754	60S ribosomal protein L14-B	RPL14B	10
5.35686	5.45213	5.42374	5.44897	5.62052	5.48873		0.139957	-0.108497	P16649	P16649	General transcriptional corepressor TUP1	TUP1	4
5.31061	5.29749	5.22345	5.26973	5.57196	5.67833		0.141113	-0.229494	P40007	P40007	Nucleolar protein 16	NOP16	1
5.19638	5.19382	5.03338	5.31117	5.37014	5.17542		0.141344	-0.144385	O94742	O94742	26S proteasome complex subunit SEM1	SEM1	1
4.47127	4.16176	4.84892	4.77824	4.83319	5.05585		0.141437	-0.395114	P32891	P32891	D-lactate dehydrogenase [cytochrome] 1, mitochondrial	DLD1	1
7.12118	7.39743	7.35295	7.53145	7.38687	7.47543		0.142191	-0.174063	P14832	P14832	Peptidyl-prolyl cis-trans isomerase	CPR1	9
6.08294	6.6134	6.14022	5.79006	5.77786	6.14137		0.142288	0.375758	P53847	P53847	Protein transport protein DSL1	DSL1	2
5.22138	5.20687	5.17266	5.28668	5.26509	5.20473		0.142507	-0.0518622	Q08492	Q08492	Bud site selection protein 21	BUD21	2
5.34892	4.88587	5.28738	5.38225	5.48555	5.46667		0.142559	-0.270771	Q02774	Q02774	Secretory component protein SHR3	SHR3	2
6.26081	6.08824	6.10544	6.25032	6.24256	6.26098		0.14459	-0.0997868	P28241	P28241	Isocitrate dehydrogenase [NAD] subunit 2, mitochondrial	IDH2	7
5.58567	5.4294	5.65577	5.37578	5.46879	5.43447		0.144762	0.130604	P37304	P37304	Protein PAM1	PAM1	2
5.41953	5.36386	5.16217	5.21128	5.15496	5.13925		0.145063	0.146685	P32342	P32342	Signal recognition particle subunit SRP21	SRP21	1
6.30966	6.45509	6.3826	6.42631	6.4714	6.52107		0.14532	-0.0904756	P32445	P32445	Single-stranded DNA-binding protein RIM1, mitochondrial	RIM1	4
4.73957	4.01087	4.86381	4.97809	5.10474	4.98412		0.146462	-0.48423	P37262	P37262	6-phosphogluconolactonase-like protein 2	SOL2	2
5.73789	5.7154	5.69761	5.68945	5.6537	5.7048		0.146907	0.0343142	P32529	P32529	DNA-directed RNA polymerase I subunit RPA12	RPA12	2
7.90139	8.05273	8.07377	7.91711	7.91227	7.90544		0.146967	0.0976874	P0CX83;P0CX82	P0CX83;P0CX82	60S ribosomal protein L19-B;60S ribosomal protein L19-A	RPL19B;RPL19A	18;18
5.42379	5.62083	5.57872	5.6217	5.69907	5.64737		0.14734	-0.114934	Q04409	Q04409	Putative glucokinase-2	EMI2	4
4.68863	4.98477	4.36415	4.9594	5.05439	4.99843		0.147651	-0.324889	P40986	P40986	Cell division control protein 1	CDC1	1
4.49335	4.54597	4.33482	4.801	4.56745	4.55443		0.14798	-0.182915	Q12284	Q12284	FAD-linked sulfhydryl oxidase ERV2	ERV2	1
4.29306	4.23937	4.81429	4.81643	4.86057	4.6911		0.14802	-0.340457	Q03880	Q03880	V-type ATPase assembly factor PKR1	PKR1	1
5.17839	5.04158	5.07424	5.46854	5.19669	5.17855		0.148306	-0.18319	P40540	P40540	ER membrane protein complex subunit 5	EMC5	2
5.30519	5.28319	5.18294	5.30576	5.35514	5.53701		0.149138	-0.1422	P17157	P17157	Cyclin-dependent protein kinase PHO85	PHO85	2
6.11423	5.99251	6.16965	6.00585	6.01804	5.83923		0.151599	0.137761	P38845	P38845	Cruciform DNA-recognizing protein 1;CRP1 short N-terminal subpeptide;CRP1 short C-terminal subpeptide	CRP1	5
7.01728	6.92779	7.07498	6.91535	6.91986	6.95059		0.152237	0.0780827	Q12460	Q12460	Nucleolar protein 56	NOP56	18
4.8466	4.10092	5.36352	5.40662	5.42322	5.42177		0.152338	-0.646859	P48016	P48016	Vacuolar acid trehalase	ATH1	2
7.83799	7.96987	7.94062	7.83865	7.8523	7.84527		0.15305	0.0707542	P26785	P26785	60S ribosomal protein L16-B	RPL16B	18
4.0218	4.80393	4.86349	5.01907	4.97544	5.1432		0.154895	-0.482831	P38254	P38254	Probable tubulin--tyrosine ligase PBY1	PBY1	1
5.01434	4.89764	4.54338	5.45307	4.8567	5.35919		0.157649	-0.404535	P25379	P25379	Catabolic L-serine/threonine dehydratase;L-serine dehydratase;L-threonine dehydratase	CHA1	2
4.30513	5.78746	5.88175	6.17063	6.17825	6.28685		0.158144	-0.887126	P19073	P19073	Cell division control protein 42	CDC42	2
5.21556	5.51567	5.40582	5.56111	5.70138	5.45694		0.160071	-0.194127	P53883	P53883	Nucleolar protein 13	NOP13	5
3.99218	5.26293	4.09381	5.10821	5.17588	5.15881		0.162459	-0.697992	P25847	P25847	DNA mismatch repair protein MSH2	MSH2	2
5.01015	5.11755	4.43143	5.37448	5.36464	5.04349		0.163419	-0.407827	Q08977	Q08977	UPF0662 protein YPL260W	YPL260W	2
5.37079	5.53151	5.68814	5.65431	5.73578	5.68181		0.165343	-0.160484	P38234	P38234	Protein RFS1	RFS1	3
4.3852	4.32388	4.98624	4.93532	4.9126	4.91995		0.166083	-0.35752	P40086	P40086	Cytochrome c oxidase assembly protein COX15	COX15	1
4.86735	4.40979	4.35317	4.85864	4.76525	4.84367		0.166686	-0.279083	Q06682	Q06682	UBX domain-containing protein 5	UBX5	1
5.02716	4.91838	4.97307	4.9394	4.87779	4.91866		0.168107	0.0609193	P27999	P27999	DNA-directed RNA polymerase II subunit RPB9	RPB9	1
4.55522	4.15095	4.25301	4.52233	4.44539	4.70441		0.173359	-0.237649	Q04080	Q04080	GPI transamidase component GPI17	GPI17	1
6.79475	6.80524	6.79647	6.73719	6.72618	6.80694		0.174448	0.0420465	P00942	P00942	Triosephosphate isomerase	TPI1	12
4.92246	4.52929	4.20191	4.98043	4.78073	4.96781		0.175593	-0.358436	P32843	P32843	Mitochondrial escape protein 2	YME2	1
4.41093	5.34732	5.26801	5.47292	5.49811	5.5344		0.175979	-0.49306	Q12114	Q12114	Chitin biosynthesis protein CHS5	CHS5	3
5.41973	5.18331	5.38656	5.47592	5.38629	5.61635		0.177486	-0.162992	Q08162	Q08162	Exosome complex exonuclease DIS3	DIS3	4
5.54705	5.10338	5.85852	5.92334	5.73889	5.97554		0.178017	-0.376273	P43621	P43621	Coatomer subunit delta	RET2	6
4.72884	4.72024	4.1912	4.76638	4.9676	4.82297		0.178728	-0.305556	Q03264	Q03264	RNA exonuclease NGL2	NGL2	1
4.2949	5.08165	4.93089	5.25079	5.08023	5.17839		0.178848	-0.400656	P38779	P38779	Proteasome-interacting protein CIC1	CIC1	2
5.56215	7.11233	7.08806	5.75046	5.76592	5.74335		0.17907	0.83427	P04046	P04046	Amidophosphoribosyltransferase	ADE4	6
5.33232	5.13593	5.38325	5.07682	5.1549	5.20869		0.180446	0.137032	Q06344	Q06344	Pre-rRNA-processing protein ESF1	ESF1	2
6.05692	5.95447	5.97779	6.04278	6.03487	6.0717		0.180629	-0.05339	Q02821	Q02821	Importin subunit alpha	SRP1	4
5.68547	5.40312	5.32413	5.64119	5.62422	5.68607		0.18168	-0.179584	P46683	P46683	Ankyrin repeat-containing protein YAR1	YAR1	2
4.66035	4.64437	4.67985	4.67953	4.53433	4.49908		0.18225	0.0905417	O13585	O13585	Dilute domain-containing protein YPR089W		1
5.68372	5.75331	4.9967	5.9499	5.83815	5.82796		0.182407	-0.394094	P32771	P32771	S-(hydroxymethyl)glutathione dehydrogenase	SFA1	4
5.78234	5.70786	5.51677	5.80029	5.77362	6.20341		0.183684	-0.256783	Q02892	Q02892	Nucleolar GTP-binding protein 1	NOG1	7
5.12911	5.13502	4.73271	5.1904	5.28818	5.1801		0.18391	-0.220612	P17442	P17442	Phosphate system positive regulatory protein PHO81	PHO81	3
4.1332	4.7321	5.35844	5.18277	5.30158	5.4922		0.184712	-0.584271	Q12191	Q12191	Binder of USO1 and GRH1 protein 1	BUG1	1
4.26519	4.5945	4.99881	4.90991	4.9364	5.03902		0.187853	-0.34228	P53091	P53091	DNA replication licensing factor MCM6	MCM6	1
3.77372	5.0105	4.57515	4.82523	5.29342	5.07864		0.188261	-0.612644	Q03771	Q03771	UPF0661 TPR repeat-containing protein YDR161W	YDR161W	2
4.10843	5.03102	5.07281	5.1941	5.22551	5.28214		0.190983	-0.4965	Q06608	Q06608	Pyridoxamine 5-phosphate oxidase homolog	YPR172W	1
5.74379	5.40227	5.67854	5.96936	5.76826	5.70355		0.193816	-0.205526	P53337	P53337	ER-derived vesicles protein ERV29	ERV29	2
6.45357	6.46343	6.72985	6.31826	6.49158	6.34402		0.193914	0.16433	Q08245	Q08245	Protein ZEO1	ZEO1	4
5.28255	4.88123	4.93655	5.51664	5.4684	5.03777		0.194177	-0.307492	P40517	P40517	Ran-specific GTPase-activating protein 2	YRB2	4
7.4242	7.58317	7.65713	7.33152	7.34408	7.54038		0.195923	0.149502	P39015	P39015	Suppressor protein STM1	STM1	17
5.00547	4.81871	5.29242	5.29392	5.19469	5.28494		0.196284	-0.218984	Q06287	Q06287	Ribosomal RNA small subunit methyltransferase NEP1	EMG1	3
4.42401	4.43718	4.75154	4.56665	4.80596	5.08649		0.200896	-0.282123	P20133	P20133	Geranylgeranyl transferase type-2 subunit beta	BET2	1
5.74021	5.70339	5.75975	5.8207	5.79734	5.73054		0.201097	-0.0484083	Q04728	Q04728	Arginine biosynthesis bifunctional protein ArgJ, mitochondrial;Glutamate N-acetyltransferase;Amino-acid acetyltransferase;Arginine biosynthesis bifunctional protein ArgJ alpha chain;Arginine biosynthesis bifunctional protein ArgJ beta chain	ARG7	7
4.39692	4.77915	4.41748	4.73587	4.72947	4.69951		0.201236	-0.190434	P00729	P00729	Carboxypeptidase Y	PRC1	1
4.81618	5.11437	4.3025	5.0969	4.98547	5.31618		0.204054	-0.388501	P47103	P47103	Peptidyl-prolyl cis-trans isomerase CYP7	CPR7	2
6.38284	6.38851	6.33054	6.19959	5.70783	6.33003		0.204619	0.288144	P32588	P32588	Nuclear and cytoplasmic polyadenylated RNA-binding protein PUB1	PUB1	3
4.22699	4.65668	4.41303	4.58191	4.62324	4.65492		0.210955	-0.187786	Q06580	Q06580	Myosin light chain 2	MLC2	1
5.13762	5.117	4.3224	5.2192	5.27222	5.28648		0.211159	-0.400292	Q04430	Q04430	Pantothenate kinase CAB1	CAB1	2
4.92754	4.98031	5.12073	4.84988	4.89832	4.9762		0.212336	0.101393	Q08951	Q08951	AP-3 complex subunit delta	APL5	1
5.74977	5.73701	5.77468	5.78178	5.51231	5.61567		0.213241	0.117231	P07258	P07258	Carbamoyl-phosphate synthase arginine-specific small chain	CPA1	4
4.89745	4.40853	4.0861	4.72645	4.92819	4.81357		0.213912	-0.35871	P38793	P38793	tRNA (guanine(37)-N1)-methyltransferase	TRM5	1
5.51079	5.65009	5.18357	5.82859	5.45042	6.03689		0.215735	-0.323811	P17649	P17649	4-aminobutyrate aminotransferase	UGA1	3
5.60072	5.61573	5.55973	5.58323	5.5024	5.26501		0.217287	0.141845	P38333	P38333	Essential nuclear protein 1	ENP1	4
5.89503	5.90822	6.47472	6.54949	6.55309	6.17433		0.219086	-0.332982	P25719	P25719	Peptidyl-prolyl cis-trans isomerase C, mitochondrial	CPR3	3
5.24899	4.98402	5.16525	5.18663	5.33287	5.26373		0.222271	-0.128321	P08456	P08456	CDP-diacylglycerol--serine O-phosphatidyltransferase	CHO1	1
4.99825	4.54515	4.90513	5.06366	4.93209	5.08278		0.22384	-0.210002	P08465	P08465	Homoserine O-acetyltransferase	MET2	2
7.91245	7.87882	8.08669	7.90507	7.76436	7.87546		0.224561	0.111022	P07281;P07280	P07281;P07280	40S ribosomal protein S19-B;40S ribosomal protein S19-A	RPS19B;RPS19A	12;12
5.89494	5.81036	5.70526	5.66141	5.78413	5.67683		0.225386	0.09606	P53742	P53742	Nucleolar GTP-binding protein 2	NOG2	5
4.94208	4.3065	4.04769	4.81256	4.79163	4.83002		0.226939	-0.379315	Q07897	Q07897	Protein CMS1	CMS1	1
7.63256	7.69653	7.71542	7.65023	7.64897	7.63706		0.228793	0.036081	P05738	P05738	60S ribosomal protein L9-A	RPL9A	10
5.76619	5.81576	5.72579	5.54584	5.74757	5.72289		0.229962	0.0971479	P39929	P39929	Vacuolar-sorting protein SNF7	SNF7	2
7.78985	7.86041	7.83582	7.86114	7.84318	7.88109		0.229967	-0.0331128	P05750	P05750	40S ribosomal protein S3	RPS3	19
5.01896	4.74581	4.07889	5.02684	5.02247	4.97904		0.230724	-0.394894	Q03516	Q03516	Uncharacterized protein RSN1	RSN1	2
5.32868	5.44303	5.39291	4.75397	5.09899	5.44978		0.23101	0.28729	Q06697	Q06697	Cell division control protein 73	CDC73	1
5.2879	4.00603	5.46594	5.54628	5.55554	5.60523		0.231255	-0.649054	Q12164	Q12164	Pore membrane protein of 33 kDa	POM33	3
5.33298	5.78407	5.69038	5.50202	5.2699	5.39741		0.236695	0.212703	Q05050	Q05050	Eisosome protein 1	EIS1	6
5.50369	5.54022	5.5595	5.6263	5.51895	5.61549		0.238101	-0.0524449	P40693	P40693	Ribosome biogenesis protein RLP7	RLP7	2
6.47256	6.63839	6.47765	6.43262	6.38513	6.50358		0.238831	0.0890908	Q02753	Q02753	60S ribosomal protein L21-A	RPL21A	8
6.60269	6.43947	6.62181	6.5891	6.66167	6.6755		0.24216	-0.0874354	P32449	P32449	Phospho-2-dehydro-3-deoxyheptonate aldolase, tyrosine-inhibited	ARO4	9
5.04539	4.88235	5.08586	5.15848	5.05401	5.08586		0.243553	-0.0949151	P46992	P46992	Cell wall protein YJL171C		1
4.56813	4.63457	4.27564	4.58264	4.61244	4.86296		0.244143	-0.193236	P36054	P36054	Calcipressin-like protein	RCN1	1
5.54774	5.65281	5.65878	5.66227	5.75484	5.64413		0.247575	-0.0673045	Q07623	Q07623	Nucleolar protein 6	NOP6	5
6.65726	6.65322	6.58845	6.76512	6.84698	6.59754		0.248353	-0.103571	P49089	P49089	Asparagine synthetase [glutamine-hydrolyzing] 1	ASN1	14
4.91218	4.05038	4.01436	4.72477	4.65948	4.78772		0.249297	-0.398352	P25573	P25573	Mitochondrial inner membrane i-AAA protease supercomplex subunit MGR1	MGR1	1
4.64553	5.33632	5.26083	5.41793	5.36518	5.34385		0.25113	-0.294761	P53044	P53044	Ubiquitin fusion degradation protein 1	UFD1	3
5.21955	5.43364	5.17774	5.43127	5.3531	5.37752		0.252384	-0.110319	P33421	P33421	Succinate dehydrogenase [ubiquinone] cytochrome b subunit, mitochondrial	SDH3	1
5.47359	5.65457	5.52972	5.30895	5.50876	5.50185		0.253137	0.112772	P39936	P39936	Eukaryotic initiation factor 4F subunit p130	TIF4632	3
4.26668	4.13174	4.81781	4.43507	4.95503	4.88822		0.253883	-0.354031	P10662	P10662	37S ribosomal protein MRP1, mitochondrial	MRP1	2
4.75071	4.25611	5.06792	4.99181	5.00967	5.00639		0.258371	-0.311047	P53163	P53163	54S ribosomal protein L12, mitochondrial	MNP1	1
4.22753	4.71325	4.84544	4.85469	4.8266	4.84591		0.259282	-0.246992	Q03834	Q03834	DNA mismatch repair protein MSH6	MSH6	2
5.87259	5.8035	5.83224	5.93686	5.52499	5.42146		0.259451	0.208338	P34227	P34227	Mitochondrial peroxiredoxin PRX1	PRX1	4
4.15713	3.95296	4.58582	4.23587	4.66109	4.77626		0.260168	-0.325768	Q12242	Q12242	UBA domain-containing protein RUP1	RUP1	1
5.55228	5.35676	5.3604	5.23168	5.36568	5.36459		0.261259	0.102496	P39101	P39101	Protein CAJ1	CAJ1	3
7.02213	6.93725	6.96015	6.0679	6.87083	6.90442		0.26139	0.358788	P22217	P22217	Thioredoxin-1	TRX1	6
5.35302	5.48331	4.38561	4.35853	4.58568	4.82416		0.262047	0.484523	P24784	P24784	ATP-dependent RNA helicase DBP1	DBP1	4
5.51367	5.79507	5.9264	5.77961	5.95985	6.067		0.267115	-0.190442	P17695	P17695	Glutaredoxin-2, mitochondrial	GRX2	2
4.5205	5.1823	4.31403	4.95437	5.11982	4.96735		0.270293	-0.341571	Q03435	Q03435	Non-histone protein 10	NHP10	2
5.08144	4.96856	4.94338	5.11218	5.6877	5.01476		0.270402	-0.273751	P32583	P32583	Suppressor protein SRP40	SRP40	2
5.03739	5.03238	5.02624	5.11752	5.03222	5.04733		0.272167	-0.0336871	P19454	P19454	Casein kinase II subunit alpha	CKA2	1
5.7195	5.76638	5.86568	5.61791	5.82719	5.56459		0.278644	0.113957	P38687	P38687	Signal recognition particle subunit SRP68	SRP68	7
5.20613	5.47966	5.4884	5.45482	5.54145	5.54004		0.281269	-0.120703	P46669	P46669	DNA-directed RNA polymerase I subunit RPA43	RPA43	2
4.23899	4.46884	4.93068	5.23163	5.19494	4.43763		0.2823	-0.40856	P25373	P25373	Glutaredoxin-1	GRX1	1
8.01933	8.01653	8.08859	7.98939	8.00351	8.03286		0.287256	0.0328952	P05737	P05737	60S ribosomal protein L7-A	RPL7A	18
6.41178	6.3536	6.1162	6.40399	6.37873	6.43157		0.293029	-0.110902	P25567	P25567	RNA-binding protein SRO9	SRO9	11
4.95435	4.18391	4.52251	5.59537	4.59065	4.83492		0.294114	-0.453392	P53849	P53849	Zinc finger protein GIS2	GIS2	1
5.60207	5.54537	5.54254	5.69552	5.81886	5.50852		0.295436	-0.110972	Q05584	Q05584	Hydroxyacylglutathione hydrolase, cytoplasmic isozyme	GLO2	3
4.82324	4.89739	5.09886	4.83961	5.32672	5.28947		0.296629	-0.212104	P89886	P89886	Translation machinery-associated protein 20	TMA20	2
5.07726	4.49879	3.99468	4.79755	5.25257	4.77149		0.298903	-0.41696	P48015	P48015	Aminomethyltransferase, mitochondrial	GCV1	2
4.24589	4.52248	3.75933	4.60613	5.97838	4.09418		0.30165	-0.716995	P38883	P38883	Pre-rRNA-processing protein RIX1	RIX1	3
6.42562	6.44387	6.43213	6.39999	6.39948	5.84706		0.301678	0.218366	P35179	P35179	Protein transport protein SSS1	SSS1	2
4.16974	5.02526	5.05889	5.03235	5.18471	5.08274		0.301841	-0.348639	Q03497	Q03497	Serine/threonine-protein kinase STE20	STE20	2
6.8119	7.16696	6.91134	6.82088	4.06966	6.76976		0.304488	1.07663	P10363	P10363	DNA primase small subunit	PRI1	1
4.8811	4.2601	4.71625	4.72162	4.93557	4.89546		0.304675	-0.231735	P32913	P32913	Vacuolar protein sorting-associated protein 17	VPS17	2
4.74011	4.33627	4.40089	4.65762	4.78663	4.54047		0.305322	-0.16915	P53136	P53136	Ribosome biogenesis protein NSA1	NSA1	1
7.85224	7.80904	7.76354	7.80711	7.77708	7.69083		0.312574	0.0499287	P46654;P32905	P46654;P32905	40S ribosomal protein S0-B;40S ribosomal protein S0-A	RPS0B;RPS0A	7;7
7.86694	7.84025	7.92412	7.87039	7.82174	7.84183		0.318151	0.0324537	P23248	P23248	40S ribosomal protein S1-B	RPS1B	24
4.96851	5.18842	5.19586	5.03788	5.07113	4.97151		0.32062	0.090752	Q03976	Q03976	37S ribosomal protein S24, mitochondrial	RSM24	1
5.08743	4.97617	4.81552	4.93474	4.83141	4.81977		0.32401	0.0977313	P26755	P26755	Replication factor A protein 3	RFA3	1
4.87716	5.07677	4.523	5.02626	4.98167	5.01006		0.329123	-0.180358	P29496	P29496	Minichromosome maintenance protein 5	MCM5	2
6.64966	5.87007	5.96879	6.27958	6.53253	6.54102		0.329233	-0.288205	P54885	P54885	Gamma-glutamyl phosphate reductase	PRO2	10
5.29637	4.32513	4.9169	5.16171	5.16892	5.14265		0.332195	-0.311624	Q00362	Q00362	Protein phosphatase PP2A regulatory subunit B	CDC55	3
5.48213	5.62726	5.79652	5.5249	5.44594	5.60109		0.333412	0.11133	P21965	P21965	Protein kinase MCK1	MCK1	4
4.78312	4.47823	4.8056	4.76114	4.91925	4.77137		0.335561	-0.128266	P53040	P53040	Transcription initiation factor TFIID subunit 6	TAF6	1
7.04089	6.94897	6.49638	7.00416	7.0478	6.98741		0.337221	-0.184376	P26786	P26786	40S ribosomal protein S7-A	RPS7A	15
6.27463	6.05926	6.1045	6.10501	6.01176	6.0906		0.343174	0.0770106	P43603;P32793	P43603;P32793	LAS seventeen-binding protein 3;Protein YSC84	LSB3;YSC84	6;3
7.67141	7.75815	7.69132	7.68805	7.62548	7.69629		0.34328	0.0370193	P0CX24;P0CX23	P0CX24;P0CX23	60S ribosomal protein L20-B;60S ribosomal protein L20-A	RPL20B;RPL20A	11;11
4.81244	4.65721	4.74785	4.41808	4.17925	4.91342		0.346194	0.235583	P53128	P53128	Methylenetetrahydrofolate reductase 2	MET13	2
5.20702	5.25655	5.27298	5.45691	5.40675	5.16604		0.347753	-0.0977155	P34160	P34160	Nuclear cap-binding protein complex subunit 1	STO1	2
3.97242	4.42014	4.51533	4.15577	4.20981	3.95596		0.348762	0.195448	P49095	P49095	Glycine dehydrogenase (decarboxylating), mitochondrial	GCV2	1
4.49301	5.16702	4.048	4.96995	4.87673	4.89761		0.349743	-0.345421	P50109	P50109	Protein PSP2	PSP2	1
5.15338	5.05511	5.44263	5.00017	5.11364	5.1451		0.352438	0.130736	Q02792	Q02792	5-3 exoribonuclease 2	RAT1	2
7.20341	6.97501	6.96093	7.20054	7.26567	7.01254		0.35891	-0.113128	Q02326	Q02326	60S ribosomal protein L6-A	RPL6A	15
5.2509	5.11238	5.40291	5.15393	5.56519	5.53263		0.359197	-0.161856	Q12211	Q12211	tRNA pseudouridine synthase 1	PUS1	4
5.14046	4.16097	5.27901	5.14001	5.18537	5.36585		0.360117	-0.370268	P32340	P32340	Rotenone-insensitive NADH-ubiquinone oxidoreductase, mitochondrial	NDI1	2
5.17106	5.17796	5.11762	5.30659	5.11216	5.23224		0.361964	-0.06145	Q02784	Q02784	Monothiol glutaredoxin-5, mitochondrial	GRX5	1
7.55372	6.73244	7.47216	6.96072	6.92239	7.06034		0.362407	0.271622	P46990	P46990	60S ribosomal protein L17-B	RPL17B	12
5.08346	4.40352	4.46543	5.6062	5.7528	4.22406		0.365627	-0.543552	Q12280	Q12280	Ras GTPase-activating-like protein IQG1	IQG1	1
6.16569	6.14545	6.28157	6.25736	6.20095	6.2832		0.367515	-0.0495996	P38988	P38988	Mitochondrial GTP/GDP carrier protein 1	GGC1	7
6.07912	5.98886	6.09327	6.04086	6.00594	6.00953		0.368405	0.0349758	P24000	P24000	60S ribosomal protein L24-B	RPL24B	9
4.13722	4.78011	4.47905	4.57471	4.51201	5.12092		0.370214	-0.270417	Q04600	Q04600	Translation machinery-associated protein 64	TMA64	2
4.34739	4.47641	5.11255	4.86287	4.94285	4.84774		0.372644	-0.239034	Q3E790	Q3E790	Serine palmitoyltransferase-regulating protein TSC3	TSC3	1
5.30489	5.14158	4.98055	5.18617	5.27695	5.25752		0.372732	-0.0978767	Q12754	Q12754	Ribosomal RNA-processing protein 12	RRP12	2
5.4642	5.56706	5.61643	5.43306	5.50531	5.5434		0.373803	0.0553071	Q05946	Q05946	U3 small nucleolar RNA-associated protein 13	UTP13	5
6.48645	6.42497	6.42027	6.45836	6.42865	5.54731		0.374604	0.299126	Q08412	Q08412	Ubiquitin-binding protein CUE5	CUE5	5
4.80229	4.50281	4.85559	4.18652	4.1062	4.97915		0.378436	0.296273	P43636	P43636	Alpha-1,3/1,6-mannosyltransferase ALG2	ALG2	1
4.58138	4.14954	4.19876	4.56466	4.43418	4.36959		0.37916	-0.14625	P20484	P20484	Protein MAK11	MAK11	1
6.43865	6.25742	7.05194	6.79067	6.82548	6.83988		0.382602	-0.236007	P15624	P15624	Phenylalanine--tRNA ligase beta subunit	FRS1	20
4.72862	4.79733	4.36176	4.76735	4.69699	4.83858		0.382621	-0.138404	P53164	P53164	NADH pyrophosphatase	NPY1	1
5.12781	4.35511	5.02557	5.07575	5.06293	5.08211		0.382781	-0.237433	P40553	P40553	Peroxiredoxin DOT5	DOT5	1
5.67946	4.37494	5.46916	5.54004	5.66619	5.5103		0.384069	-0.397653	Q08444	Q08444	20S-pre-rRNA D-site endonuclease NOB1	NOB1	1
4.50815	4.9262	4.70683	4.75398	4.98348	4.80884		0.386778	-0.13504	P37299	P37299	Cytochrome b-c1 complex subunit 10	QCR10	1
6.74168	6.76805	6.35585	6.89688	6.70374	6.69484		0.389614	-0.143293	P04807	P04807	Hexokinase-2	HXK2	18
5.55615	5.40755	4.25687	5.48704	5.45002	5.46821		0.390745	-0.394904	P28272	P28272	Dihydroorotate dehydrogenase (fumarate)	URA1	1
4.74758	4.97346	4.76407	4.60155	4.75815	4.83673		0.391766	0.0962269	Q08925	Q08925	RNA-binding protein MRN1	MRN1	1
7.74124	7.7046	7.69441	7.71269	7.6787	7.70001		0.400829	0.0162816	P0C2H6;P0C2H7	P0C2H6;P0C2H7	60S ribosomal protein L27-A;60S ribosomal protein L27-B	RPL27A;RPL27B	10;9
5.09028	4.36706	4.56418	5.03374	4.82105	4.80858		0.400966	-0.21395	P28817	P28817	3-hydroxyisobutyryl-CoA hydrolase, mitochondrial	EHD3	1
7.82154	7.67572	7.91253	7.85603	7.89048	7.85959		0.401768	-0.0654378	P10664	P10664	60S ribosomal protein L4-A	RPL4A	19
4.56513	5.37013	4.78892	4.38978	4.4144	5.03623		0.409113	0.294591	P36080	P36080	Ribosomal RNA-processing protein 14	RRP14	1
4.47467	4.54941	4.58797	4.58201	4.23569	4.49347		0.409853	0.100293
5.16573	5.09658	5.26318	5.10345	5.24612	4.7718		0.415874	0.134706	Q08965	Q08965	Ribosome biogenesis protein BMS1	BMS1	2
6.03537	5.90323	5.95644	5.95191	5.94083	5.88338		0.417332	0.0396393	P38205	P38205	Multisite-specific tRNA:(cytosine-C(5))-methyltransferase	NCL1	8
5.79593	5.94239	5.8285	5.69422	5.84954	5.84146		0.418819	0.0605315	P38199	P38199	Heterogeneous nuclear rnp K-like protein 2	HEK2	6
4.33236	4.76466	5.14946	5.24778	4.82897	4.89221		0.422217	-0.240829	Q08446	Q08446	Protein SGT1	SGT1	2
4.2318	4.03754	6.2853	4.60672	5.94713	6.39854		0.423784	-0.79925	Q04377	Q04377	DNA damage checkpoint protein LCD1	LCD1	2
4.95759	5.03959	4.32329	4.96641	5.02008	4.93353		0.429753	-0.199847	Q06106	Q06106	Multiple RNA-binding domain-containing protein 1	MRD1	1
5.17069	5.16879	5.26772	5.26802	5.15972	5.34478		0.430016	-0.0551078	Q02455	Q02455	Protein MLP1	MLP1	3
6.13158	6.10435	5.9373	5.92517	6.0273	6.03607		0.431208	0.0615605	P40991	P40991	25S rRNA (cytosine(2870)-C(5))-methyltransferase	NOP2	8
5.9566	6.05313	6.10845	5.96172	5.9743	6.04682		0.432036	0.0451166	Q12285	Q12285	Ubiquitin-like protein MDY2	MDY2	5
4.89013	5.44661	4.24913	5.20553	5.21089	5.07292		0.436724	-0.30116	P37263	P37263	UPF0743 protein YCR087C-A		1
5.27854	5.287	5.16634	4.65039	5.27374	5.26527		0.43778	0.180829	P37838	P37838	Nucleolar protein 4	NOP4	3
7.72981	7.74548	7.79639	7.70636	7.78527	7.68701		0.439313	0.0310163	P0CX32;P0CX31	P0CX32;P0CX31	40S ribosomal protein S24-B;40S ribosomal protein S24-A	RPS24B;RPS24A	15;15
5.61334	5.61143	5.75114	5.84196	5.54791	5.87538		0.444632	-0.0964473	P19146	P19146	ADP-ribosylation factor 2	ARF2	8
4.68743	4.20944	4.20054	4.42743	4.5731	4.51673		0.447491	-0.139948	P38121	P38121	DNA polymerase alpha subunit B	POL12	1
7.063	7.12542	7.11948	7.10776	7.19086	7.09846		0.449126	-0.0297314	P38934	P38934	Nuclear segregation protein BFR1	BFR1	25
7.59612	7.60811	7.57004	7.60368	7.58581	7.49877		0.450184	0.0286711	P0CX44;P0CX43	P0CX44;P0CX43	60S ribosomal protein L1-B;60S ribosomal protein L1-A	RPL1B;RPL1A	11;11
5.80761	5.10657	5.33406	5.47959	5.59716	5.71682		0.45039	-0.18178	P38081	P38081	Uncharacterized glycosyl hydrolase YBR056W		3
4.8358	4.53269	4.08289	4.87468	4.65943	4.51882		0.453849	-0.200518	P38777	P38777	Family of serine hydrolases 1	FSH1	1
5.7933	5.74469	5.90704	5.78596	5.76961	5.76966		0.455824	0.0399321	P20436	P20436	DNA-directed RNA polymerases I, II, and III subunit RPABC3	RPB8	2
5.41823	5.53815	5.51227	5.59104	5.4448	5.57847		0.458927	-0.0485528	P06787	P06787	Calmodulin	CMD1	2
6.32067	6.30637	6.29442	6.30377	6.29965	6.40047		0.461878	-0.0274789	P32419	P32419	Malate dehydrogenase, peroxisomal	MDH3	9
5.08313	5.48654	5.68779	5.30876	5.49545	4.77288		0.463645	0.226794	Q08746	Q08746	Regulator of ribosome biosynthesis	RRS1	2
5.76169	5.57104	5.64402	5.58074	5.64386	5.61312		0.472212	0.046346	P45978	P45978	Protein SCD6	SCD6	3
6.78847	6.75497	6.79058	6.68622	6.68777	6.83758		0.472368	0.0408228	P39935	P39935	Eukaryotic initiation factor 4F subunit p150	TIF4631	22
5.05881	4.78813	5.26492	4.84242	5.59144	5.28777		0.474267	-0.203256	Q08179	Q08179	Mitochondrial distribution and morphology protein 38	MDM38	3
4.8833	4.71663	4.81285	4.82609	4.73192	5.24256		0.475049	-0.129269	P35180	P35180	Mitochondrial import receptor subunit TOM20	TOM20	2
4.40548	4.05446	4.88341	4.55317	4.6093	4.76469		0.4772	-0.194602	P53725	P53725	M-phase phosphoprotein 6 homolog	MPP6	1
6.67605	6.50776	6.61098	6.61095	6.67961	6.62875		0.478345	-0.0415115	P34167	P34167	Eukaryotic translation initiation factor 4B	TIF3	12
5.31333	5.59431	4.57949	5.2307	5.29119	5.77822		0.480408	-0.270989	Q05933	Q05933	Actin-related protein 2/3 complex subunit 3	ARC18	3
4.46746	4.13833	4.84451	4.33723	4.85541	4.88589		0.482454	-0.209406	P57744	P57744	Mitochondrial import inner membrane translocase subunit TIM8	TIM8	1
5.84955	5.88414	5.77468	5.84364	5.77835	5.80068		0.489305	0.0285633	Q07915	Q07915	Ribosome biogenesis protein RLP24	RLP24	3
4.67312	4.59487	4.29535	4.64778	6.77265	4.04665		0.489533	-0.634579	P53043	P53043	Serine/threonine-protein phosphatase T	PPT1	2
7.32027	4.57178	7.3003	7.12765	7.06863	7.07048		0.491024	-0.691473	P06367	P06367	40S ribosomal protein S14-A	RPS14A	13
4.96087	4.49133	5.04184	4.67467	4.69003	4.73822		0.492242	0.130376	P40210	P40210	Protein SIP5	SIP5	1
5.0264	4.81509	4.82136	5.04473	5.0722	4.79609		0.49768	-0.0833896	P14922	P14922	General transcriptional corepressor CYC8	CYC8	2
5.09335	5.12364	5.12715	4.90622	5.00522	5.2231		0.499497	0.0698678	Q03761	Q03761	Transcription initiation factor TFIID subunit 12	TAF12	1
7.68798	7.60088	6.50056	6.537	7.52637	6.62433		0.500166	0.367239	P07246	P07246	Alcohol dehydrogenase 3, mitochondrial	ADH3	10
5.75856	3.81315	6.03214	5.76905	5.64693	5.73733		0.501272	-0.516486	P12962	P12962	Cap-associated protein CAF20	CAF20	2
5.06193	4.45305	4.62379	4.69204	4.9014	4.98785		0.504674	-0.147507	P38789	P38789	Ribosome biogenesis protein SSF1	SSF1	2
6.65163	6.6754	6.63417	6.71441	6.42941	6.63156		0.50881	0.0619402	Q07478	Q07478	ATP-dependent RNA helicase SUB2	SUB2	10
4.8612	4.99845	4.28776	5.23077	4.70676	4.79761		0.509937	-0.195911	P07285	P07285	Anthranilate phosphoribosyltransferase	TRP4	3
4.09029	4.24005	4.68583	4.21255	4.47489	4.91755		0.511355	-0.196271	Q08634	Q08634	Uncharacterized protein YOR238W	YOR238W	1
5.67504	5.70025	4.76673	5.76974	5.59543	5.46284		0.513931	-0.228666	Q08235	Q08235	Ribosome biogenesis protein BRX1	BRX1	4
5.21071	5.03082	5.131	4.68376	5.09764	5.22499		0.515897	0.122049	P07275	P07275	Delta-1-pyrroline-5-carboxylate dehydrogenase, mitochondrial	PUT2	3
5.13159	4.70014	5.06884	5.25027	5.37249	4.76383		0.519183	-0.162008	Q12518;Q05785	Q12518;Q05785	Epsin-1;Epsin-2	ENT1;ENT2	1;1
5.71862	4.71782	5.70414	5.55161	5.58538	5.70443		0.523335	-0.233612	Q02725	Q02725	Vacuolar transporter chaperone 3	VTC3	5
4.96872	4.99741	5.25392	4.5163	5.15634	5.08476		0.525232	0.154215	Q02354	Q02354	U3 small nucleolar RNA-associated protein 6	UTP6	2
4.33416	5.0148	5.07626	5.00892	4.94951	4.96172		0.527116	-0.16498	Q12030	Q12030	Transcription initiation factor TFIID subunit 10	TAF10	1
5.6397	5.66928	5.69448	5.6783	5.76185	5.20188		0.529294	0.120479	P39926;P32867	P39926;P32867	Protein SSO2;Protein SSO1	SSO2;SSO1	2;1
5.45194	5.2342	5.30944	5.31507	5.18399	5.33332		0.530424	0.054399	P25586	P25586	KRR1 small subunit processome component	KRR1	2
4.98817	4.97792	5.0532	4.8852	4.99998	5.0309		0.530767	0.0344033	Q03769	Q03769	Epsin-5	ENT5	1
6.69786	6.71817	6.77073	6.67564	6.71519	6.73806		0.53365	0.019287	P38912	P38912	Eukaryotic translation initiation factor 1A	TIF11	5
4.56389	3.92507	4.74807	4.34259	5.43855	4.35369		0.534445	-0.299266	Q02950	Q02950	37S ribosomal protein MRP51, mitochondrial	MRP51	2
6.73446	6.71	6.70875	6.71078	6.72203	6.69855		0.535979	0.00728337	Q12122	Q12122	Homocitrate synthase, mitochondrial	LYS21	20
5.53051	5.33455	4.4058	4.80881	4.89735	4.86692		0.54033	0.232593	P40035	P40035	Mitochondrial phosphate carrier protein 2	PIC2	2
5.16499	5.09646	5.36671	5.24053	5.23796	5.31828		0.545901	-0.056203	Q02647	Q02647	Dynein light chain 1, cytoplasmic	DYN2	1
4.79699	4.60643	4.81595	4.7195	4.80048	4.85162		0.546755	-0.0507434	P46982	P46982	Alpha-1,2-mannosyltransferase MNN5	MNN5	1
5.79551	5.79287	5.76858	5.80658	5.89152	5.28745		0.548188	0.123803	P38523	P38523	GrpE protein homolog, mitochondrial	MGE1	2
5.54282	5.66232	5.57137	5.57031	5.57484	5.56198		0.557972	0.0231239	P33201	P33201	mRNA turnover protein 4	MRT4	4
5.85397	5.78895	5.76212	6.00339	5.90723	4.69383		0.56174	0.266865	P10622	P10622	60S acidic ribosomal protein P1-beta	RPP1B	1
5.95757	5.87236	6.02867	5.89306	5.94803	5.92714		0.563853	0.0301242	P41911	P41911	Glycerol-3-phosphate dehydrogenase [NAD(+)] 2, mitochondrial	GPD2	7
5.10771	5.40902	5.12594	5.29889	5.13796	5.45617		0.567158	-0.0834484	P53723	P53723	UPF0674 endoplasmic reticulum membrane protein YNR021W		1
5.69334	5.78154	5.65701	5.55171	6.02199	5.02393		0.573162	0.178089	Q08979	Q08979	Kelch repeat-containing protein 3	KEL3	3
6.42268	6.36963	6.031	6.34455	6.08879	6.12479		0.578599	0.0883969	Q7LHG5;Q99315;Q99219;Q12173	Q7LHG5;Q99315	Transposon Ty3-I Gag-Pol polyprotein;Capsid protein;Spacer peptide p3;Nucleocapsid protein p11;Ty3 protease;Spacer peptide J;Reverse transcriptase/ribonuclease H;Integrase p52;Integrase p49;Transposon Ty3-G Gag-Pol polyprotein;Capsid protein;Spacer peptide p3;Nucleocapsid protein p11;Ty3 protease;Spacer peptide J;Reverse transcriptase/ribonuclease H;Integrase p61;Integrase p58	TY3B-I;TY3B-G	7;7;3;3
4.87582	5.07088	5.36705	5.03219	5.25303	5.33436		0.578772	-0.101946	P25369	P25369	LAS seventeen-binding protein 5	LSB5	3
5.03391	5.13557	5.14272	5.08591	5.17732	5.12805		0.581078	-0.0263591	P53256	P53256	Exosome complex component RRP46	RRP46	2
4.89345	5.1429	5.1529	4.99053	5.19074	5.20464		0.581627	-0.0655484	P39998	P39998	Enhancer of mRNA-decapping protein 3	EDC3	3
5.1785	5.22216	5.25792	5.00585	5.49546	5.43644		0.582967	-0.0930573	P24521	P24521	Phosphomevalonate kinase	ERG8	2
5.64292	5.64951	5.60938	6.01171	5.93341	5.33702		0.584458	-0.126774	P32366	P32366	V-type proton ATPase subunit d	VMA6	3
6.1893	6.23587	6.18161	5.91093	6.21335	6.27855		0.584653	0.0679849	P39990	P39990	13 kDa ribonucleoprotein-associated protein	SNU13	3
6.39557	6.34762	6.45017	6.3907	6.47808	6.39717		0.585333	-0.0241995	P33322	P33322	H/ACA ribonucleoprotein complex subunit 4	CBF5	11
7.37014	7.32982	7.29975	7.35268	7.27815	7.31643		0.586978	0.0174875	P41056	P41056	60S ribosomal protein L33-B	RPL33B	5
5.97364	6.41503	6.24593	6.09322	6.38501	6.45348		0.590406	-0.0990354	P00044	P00044	Cytochrome c iso-1	CYC1	1
5.26721	5.10802	4.45589	5.15802	4.69383	4.40074		0.59246	0.192844	P28496	P28496	Sphingosine N-acyltransferase LAC1	LAC1	1
5.22984	5.81022	5.3477	5.56362	5.58675	5.54533		0.594098	-0.102648	P07172	P07172	Histidinol-phosphate aminotransferase	HIS5	3
4.02565	5.50964	5.49934	5.30928	5.30648	5.26825		0.596616	-0.283127	Q08687	Q08687	Translation machinery-associated protein 16	TMA16	1
7.17069	7.25562	7.22872	7.24496	7.23556	7.2195		0.596914	-0.0149964	Q3E7Y3;P0C0W1	Q3E7Y3;P0C0W1	40S ribosomal protein S22-B;40S ribosomal protein S22-A	RPS22B;RPS22A	7;6
6.80344	6.84673	6.89658	6.8469	6.82762	6.9542		0.59736	-0.0273244	P40024	P40024	ABC transporter ATP-binding protein ARB1	ARB1	16
4.67366	4.48973	4.38749	4.44079	4.4589	4.50402		0.598132	0.0490553	Q06078	Q06078	U3 small nucleolar RNA-associated protein 21	UTP21	1
4.61007	4.93597	4.44755	4.74584	4.71257	4.78147		0.601452	-0.0820982	Q06010	Q06010	A-factor-processing enzyme	STE23	1
5.84108	5.85157	5.86603	5.83445	5.79495	6.08028		0.604096	-0.0503297	P25343	P25343	Reduced viability upon starvation protein 161	RVS161	8
4.98597	5.03285	4.24028	4.89713	4.88571	4.90901		0.604315	-0.14425	P38792	P38792	Exosome complex component RRP4	RRP4	1
5.66584	5.81158	5.86708	6.01103	5.96846	5.60454		0.604603	-0.0798395	P22146	P22146	1,3-beta-glucanosyltransferase GAS1	GAS1	3
4.98893	5.12678	5.12845	4.96473	5.25688	5.18882		0.607665	-0.0554225	P41819	P41819	Dimethyladenosine transferase	DIM1	3
5.5936	5.01121	5.58599	5.38923	5.33233	5.13018		0.616198	0.113019	Q03148;P53824;P43545	Q03148	Pyridoxine biosynthesis protein SNZ1	SNZ1	3;1;1
5.13731	5.53094	4.9415	5.66562	5.2046	5.12489		0.623322	-0.128452	P51601	P51601	GTP cyclohydrolase 1	FOL2	3
5.0609	7.03235	7.04517	5.13232	7.25821	5.23967		0.626563	0.502739	P38882	P38882	U3 small nucleolar RNA-associated protein 9	UTP9	2
4.91109	4.79534	4.97624	4.87921	4.81349	4.89767		0.628109	0.0307693	P40561	P40561	RNA-binding protein SGN1	SGN1	1
4.73057	4.67885	4.74886	4.86476	4.52482	4.98655		0.630728	-0.0726191	P47019	P47019	Ribosome biogenesis protein ALB1	ALB1	2
7.2971	7.31136	7.23582	7.32849	7.26339	7.29841		0.634501	-0.015334	Q3E792;P0C0T4	Q3E792;P0C0T4	40S ribosomal protein S25-A;40S ribosomal protein S25-B	RPS25A;RPS25B	6;6
5.10413	4.95603	5.17354	4.98551	5.08548	5.05416		0.635332	0.0361851	Q3E834	Q3E834	Protein transport protein YOS1	YOS1	1
6.76084	6.76594	6.75413	6.78052	6.72321	6.81862		0.646901	-0.0138148	P38879	P38879	Nascent polypeptide-associated complex subunit alpha	EGD2	7
6.71192	6.60347	6.59488	6.62246	6.62051	6.61125		0.647258	0.0186815	P05319	P05319	60S acidic ribosomal protein P2-alpha	RPP2A	2
5.09747	4.25732	5.00802	4.99979	4.93175	4.83245		0.647315	-0.133724	P40485	P40485	Phosphatidylinositol 4,5-bisphosphate-binding protein SLM1	SLM1	1
5.82714	5.80977	5.81805	5.70236	5.95755	5.91152		0.647574	-0.0388254	P09232	P09232	Cerevisin	PRB1	3
5.93167	5.85241	5.7568	6.15238	5.92311	5.67294		0.663226	-0.069184	P32939	P32939	GTP-binding protein YPT7	YPT7	4
6.40801	7.0716	6.98296	6.77711	7.02285	6.97187		0.665264	-0.103084	P05743	P05743	60S ribosomal protein L26-A	RPL26A	15
6.18298	6.05638	6.16235	6.08624	6.15046	6.10423		0.666562	0.0202597	P22147	P22147	5-3 exoribonuclease 1	XRN1	11
6.44696	6.4646	6.64487	6.55506	6.6157	6.48728		0.668107	-0.0338675	P09064	P09064	Eukaryotic translation initiation factor 2 subunit beta	SUI3	11
5.34188	5.804	4.82123	5.45874	5.51255	5.39147		0.668685	-0.131884	P43582	P43582	WW domain-containing protein WWM1	WWM1	2
6.17819	6.55756	6.42811	6.36237	6.39819	6.57835		0.676439	-0.0583536	P22943	P22943	12 kDa heat shock protein	HSP12	5
5.09333	5.05643	5.12959	5.20438	4.96561	5.22361		0.679537	-0.0380789	P29055	P29055	Transcription initiation factor IIB	SUA7	2
4.85268	5.13119	5.02605	4.96533	4.96953	4.96857		0.68457	0.0355	P32597	P32597	Nuclear protein STH1/NPS1	STH1	2
5.32372	4.59629	4.24822	5.08192	4.42025	5.18351		0.686398	-0.172482	Q06217	Q06217	Small nuclear ribonucleoprotein Sm D2	SMD2	1
6.77342	6.81975	6.86135	6.83026	6.8764	6.79333		0.68699	-0.0151566	P27476	P27476	Nuclear localization sequence-binding protein	NSR1	14
5.26494	5.71642	5.42284	4.8619	5.42835	5.74367		0.692203	0.123424	P05150	P05150	Ornithine carbamoyltransferase	ARG3	3
6.10537	6.10658	5.98155	6.02659	6.01768	6.08904		0.692409	0.0200636	Q3E764	Q3E764	Translation machinery-associated protein 7	TMA7	5
4.34667	4.28846	5.10366	4.31971	4.32234	4.72158		0.693009	0.125057	P38780;P38781	P38780;P38781	Uncharacterized protein YHR054C;Chromatin structure-remodeling complex protein RSC30	YHR054C;RSC30	1;1
5.61019	7.89161	7.83387	7.3672	7.49929	7.42686		0.693038	-0.319226	P38853	P38853	Kelch repeat-containing protein 1	KEL1	3
5.1966	5.00762	4.96516	4.97607	5.10109	5.21921		0.693684	-0.0423279	P38820	P38820	Adenylyltransferase and sulfurtransferase UBA4;Adenylyltransferase UBA4;Sulfurtransferase UBA4	UBA4	1
6.88077	6.98816	6.88421	6.85213	6.91332	6.93327		0.693933	0.0181394	P15646	P15646	rRNA 2-O-methyltransferase fibrillarin	NOP1	12
5.26986	5.41637	5.43648	5.39954	5.22928	5.39631		0.694168	0.0325273	P32316	P32316	Acetyl-CoA hydrolase	ACH1	3
5.35081	5.05426	4.41502	5.03293	5.00333	4.33089		0.695578	0.150984	P33324	P33324	CRAL-TRIO domain-containing protein YKL091C	YKL091C	3
6.22001	6.20735	6.00458	6.19898	6.12219	6.20257		0.702512	-0.0306007	P20447	P20447	ATP-dependent RNA helicase DBP3	DBP3	8
5.25395	5.27009	5.33136	5.33949	5.21832	5.24505		0.708932	0.0175096	P28007	P28007	H/ACA ribonucleoprotein complex subunit 1	GAR1	1
6.82467	6.83543	6.81229	6.75032	6.87068	6.80884		0.709051	0.0141822	P00924	P00924	Enolase 1	ENO1	18
4.85221	4.85296	5.07406	5.02721	4.60841	5.4453		0.710904	-0.100562	P38815	P38815	PX domain-containing protein YPT35	YPT35	1
5.23284	4.47567	5.2174	4.93742	4.68861	4.9824		0.711109	0.105824	Q07896	Q07896	Nucleolar complex-associated protein 3	NOC3	1
5.31531	5.22303	5.36932	5.11529	5.36665	5.32727		0.730959	0.0328151	Q12044	Q12044	Regulator of calcineurin 2	RCN2	2
5.79053	6.03653	5.96966	6.03104	5.82102	5.83401		0.731068	0.036883	P40010	P40010	Nuclear GTP-binding protein NUG1	NUG1	7
6.27343	6.32141	6.32841	6.27907	6.35319	6.32127		0.732759	-0.0100904	P39517	P39517	ATP-dependent RNA helicase DHH1	DHH1	6
6.49955	6.53477	7.80295	6.74172	6.8061	6.82335		0.735807	0.155368	Q05022	Q05022	rRNA biogenesis protein RRP5	RRP5	29
5.56761	5.64726	5.61576	5.60515	5.6399	5.54792		0.740991	0.0125543	Q02196	Q02196	Adenylyl-sulfate kinase	MET14	3
4.79532	5.00503	4.48092	5.0194	4.77911	4.67704		0.741299	-0.0647637	Q04120	Q04120	Peroxiredoxin TSA2	TSA2	2
4.19138	5.01422	4.91188	4.79284	4.78948	4.80508		0.745776	-0.0899707	P53903	P53903	Processing of GAS1 and ALP protein 2	PGA2	1
5.50843	4.2005	5.4468	4.55089	4.76635	5.34701		0.753916	0.163828	P39002	P39002	Long-chain-fatty-acid--CoA ligase 3	FAA3	2
5.18544	5.40821	5.34604	5.12653	5.50876	5.16522		0.754332	0.0463963	P36006	P36006	Myosin-3	MYO3	3
5.20041	4.49214	5.18121	4.3846	5.42219	5.4945		0.755639	-0.142509	P32496	P32496	26S proteasome regulatory subunit RPN12	RPN12	2
5.81185	5.83371	5.96332	5.86311	5.84711	5.85295		0.764415	0.0152389	P38861	P38861	60S ribosomal export protein NMD3	NMD3	6
5.52926	5.17965	5.64657	5.35492	5.52389	5.33014		0.765351	0.0488423	Q04636	Q04636	FACT complex subunit POB3	POB3	1
5.0719	5.10927	4.99649	5.20668	5.102	4.72567		0.765725	0.0477699	P36041	P36041	Protein EAP1	EAP1	2
5.82188	5.77808	5.95614	5.33956	6.01096	5.99427		0.772282	0.0704377	P38174	P38174	Methionine aminopeptidase 2	MAP2	4
5.59386	5.53171	5.56576	5.45245	5.72857	5.58546		0.774516	-0.0250497	Q00402	Q00402	Nuclear migration protein NUM1	NUM1	2
5.77318	5.79336	5.73239	5.64571	5.7961	5.80811		0.782138	0.0163361	Q86ZR7	Q86ZR7	Putative uncharacterized hydrolase YKL033W-A	YKL033W-A	4
5.10147	5.12571	5.42762	5.28784	5.17298	5.28796		0.793025	-0.0313241	P01097	P01097	ATPase inhibitor, mitochondrial	INH1	2
7.70842	7.75235	7.69146	7.73858	7.69775	7.73455		0.794295	-0.00621859	P05748	P05748	60S ribosomal protein L15-A	RPL15A	11
4.45093	5.08705	5.07339	5.02597	4.89471	4.87027		0.794771	-0.0598591	P56628	P56628	60S ribosomal protein L22-B	RPL22B	2
4.9107	5.50811	5.5209	5.3556	5.37918	5.37043		0.797733	-0.0551662	Q06631	Q06631	Protein BFR2	BFR2	2
4.86047	4.53276	4.95896	4.85204	4.99313	4.31096		0.802516	0.0653555	P36104	P36104	COMPASS component SWD2	SWD2	1
4.94423	5.00231	5.10322	5.0287	4.92257	5.16381		0.807977	-0.0217681	P53733	P53733	37S ribosomal protein S19, mitochondrial	RSM19	2
5.30816	5.37187	4.32763	4.90146	5.49381	4.90544		0.81507	-0.0976793	P07277	P07277	Mevalonate kinase	ERG12	2
5.53898	5.5443	5.67519	5.62514	5.54174	5.63083		0.817433	-0.0130741	Q12125	Q12125	Golgi to ER traffic protein 4	GET4	2
5.58001	5.7382	5.75826	5.731	5.70826	5.68023		0.817686	-0.0143387	P39744	P39744	Nucleolar complex protein 2	NOC2	5
5.08855	5.25446	5.0951	5.03488	5.16005	5.31416		0.819828	-0.0236592	Q07953	Q07953	Ribosome maturation protein SDO1	SDO1	1
4.31062	4.71676	4.44445	4.31025	4.70406	4.57509		0.825449	-0.0391916	P19211	P19211	Eukaryotic translation initiation factor 5A-2	ANB1	2
6.82265	6.77694	6.78484	6.76767	6.83066	6.76847		0.826886	0.00587972	Q02948	Q02948	Vacuolar protein sorting-associated protein 30	VPS30	1
5.25792	4.91853	5.23397	4.9636	5.17259	5.18282		0.826994	0.0304712	Q12176	Q12176	Ribosome biogenesis protein MAK21	MAK21	2
5.29527	5.10545	5.18472	5.20101	5.22871	5.19373		0.832327	-0.0126675	P32790	P32790	Actin cytoskeleton-regulatory complex protein SLA1	SLA1	2
5.29923	5.28509	5.31312	5.29642	5.31499	5.2929		0.839238	-0.0022947	P50107	P50107	Lactoylglutathione lyase	GLO1	1
5.11964	5.14372	5.15936	5.11245	5.11498	5.17941		0.841074	0.00529846	P38902	P38902	DNA-directed RNA polymerase II subunit RPB11	RPB11	1
5.9253	5.89233	5.98703	5.87221	5.97529	5.93141		0.843533	0.00858402	P09440	P09440	C-1-tetrahydrofolate synthase, mitochondrial;Methylenetetrahydrofolate dehydrogenase;Methenyltetrahydrofolate cyclohydrolase;Formyltetrahydrofolate synthetase	MIS1	8
5.9041	5.87941	5.88899	6.14354	6.1047	5.2439		0.847812	0.0601174	Q03262	Q03262	Phosphoglucomutase-3	PGM3	3
5.01146	4.92658	5.18757	5.04425	4.93528	5.09106		0.84789	0.0183403	Q06338	Q06338	Protein BCP1	BCP1	1
4.97975	5.06425	4.97039	5.07426	5.16535	4.6883		0.85626	0.0288227	P40563	P40563	Altered inheritance of mitochondria protein 21	AIM21	2
5.72873	5.64554	5.6003	5.6557	5.69839	5.64386		0.858844	-0.00779215	Q99257	Q99257	mRNA export factor MEX67	MEX67	6
5.09479	4.83071	5.00163	5.28969	5.00763	4.49915		0.866954	0.0435516	Q99321	Q99321	Diphosphoinositol polyphosphate phosphohydrolase DDP1	DDP1	3
4.60577	4.57343	5.13729	4.74063	4.82088	4.65625		0.870144	0.0329092	P32604	P32604	Fructose-2,6-bisphosphatase	FBP26	2
4.94504	4.63005	4.82498	4.95048	4.95451	4.38923		0.874119	0.0352855	P46965	P46965	Signal peptidase complex subunit SPC1	SPC1	2
5.21149	5.17276	4.39998	4.83585	4.88741	4.93164		0.878982	0.0431124	Q12034	Q12034	Protein SLF1	SLF1	1
6.91487	6.91142	6.81656	6.89543	6.84451	6.9212		0.884259	-0.00609636	P20081	P20081	FK506-binding protein 1	FPR1	8
6.46356	6.34897	6.57291	6.54739	6.43125	6.37273		0.897246	0.0113543	Q01662	Q01662	Methionine aminopeptidase 1	MAP1	6
5.17833	5.45862	5.2473	5.4499	5.40951	5.08167		0.901594	-0.0189478	P15790	P15790	Casein kinase II subunit alpha	CKA1	4
5.70173	5.19775	5.13619	5.51829	5.25147	5.19031		0.908299	0.0252043	Q04305	Q04305	U3 small nucleolar RNA-associated protein 15	UTP15	3
5.16781	5.08445	4.93269	5.14474	5.02221	4.98837		0.911702	0.00987355	P43590	P43590	Uncharacterized peptidase YFR006W	YFR006W	1
8.07627	8.10604	5.64351	7.4282	7.29489	7.38535		0.913746	-0.0942054	P38221	P38221	Phosphatidate cytidylyltransferase	CDS1	4
6.80029	6.79852	6.83505	6.8341	6.79061	6.81464		0.920728	-0.00183376	P32288	P32288	Glutamine synthetase	GLN1	8
5.58174	5.64104	5.51553	5.65884	5.56612	5.52775		0.932426	-0.00479952	P38115	P38115	D-arabinose dehydrogenase [NAD(P)+] heavy chain	ARA1	1
4.96655	4.04588	5.1285	4.72729	4.72489	4.59788		0.933264	0.0302892	P38080;P40494	P38080;P40494	Serine/threonine-protein kinase AKL1;Actin-regulating kinase PRK1	AKL1;PRK1	2;1
5.55736	5.47026	5.53503	5.57983	5.43196	5.56521		0.933467	-0.00478093	P39714	P39714	(R,R)-butanediol dehydrogenase	BDH1	3
4.52332	5.08908	4.33977	4.96215	4.38079	4.68356		0.934006	-0.0247761	P25617	P25617	Uncharacterized protein YCR016W		2
5.55681	5.60191	5.63599	5.69711	5.45772	5.65955		0.936855	-0.0065589	Q04336	Q04336	Uncharacterized protein YMR196W		5
6.30231	6.25603	6.23246	6.22541	6.2685	6.29006		0.93903	0.00227658	P02400	P02400	60S acidic ribosomal protein P2-beta	RPP2B	3
5.19689	5.52338	5.50473	5.4332	5.38874	5.37692		0.939138	0.0087142	Q03433	Q03433	Vacuolar protein sorting-associated protein 71	VPS71	2
5.28057	5.2377	5.4617	5.34855	5.3284	5.31939		0.940935	-0.00545549	P25382	P25382	Ribosome assembly protein 4	RSA4	2
5.83996	5.85833	5.79759	5.81208	5.83193	5.85712		0.941028	-0.00174872	P22803	P22803	Thioredoxin-2	TRX2	5
4.77606	5.5305	5.59875	5.19565	5.32932	5.31775		0.941488	0.0208596	Q06205	Q06205	FK506-binding protein 4	FPR4	3
4.30647	5.04023	5.46246	4.91069	5.12567	4.85423		0.941531	-0.0271403	P38719	P38719	ATP-dependent RNA helicase DBP8	DBP8	2
5.25372	5.37666	5.22932	5.25639	5.3259	5.28267		0.97361	-0.00175603	P36047	P36047	Protein phosphatase 1 regulatory subunit SDS22	SDS22	2
6.83068	6.04032	5.9408	6.23449	6.22703	6.37845		0.975362	-0.00939051	P31382;P47190	P31382	Dolichyl-phosphate-mannose--protein mannosyltransferase 2	PMT2	6;1
7.49661	7.47355	7.41417	7.48641	7.49031	7.404		0.975802	0.00120529	P0CX54;P0CX53	P0CX54;P0CX53	60S ribosomal protein L12-B;60S ribosomal protein L12-A	RPL12B;RPL12A	7;7
4.94058	4.23621	4.53365	4.61609	4.51175	4.56655		0.980565	0.00534821	P36165	P36165	Lipase 4	TGL4	1
4.33025	4.90798	4.49153	4.72937	4.41185	4.57748		0.985828	0.00368516	P32864	P32864	Rab proteins geranylgeranyltransferase component A	MRS6	1
5.0162	4.77246	5.43933	5.08363	5.27969	4.8775		0.985853	-0.00427818	P89105	P89105	RNA polymerase-associated protein CTR9	CTR9	3
5.35813	5.72579	5.26718	5.53112	5.51683	5.30698		0.993928	-0.00127761	Q07381	Q07381	Ribosome biogenesis protein TSR1	TSR1	4
